# Supplementary material for: Role of stemness‐related genes TIMP1, PGF, and SNAI1 in the prognosis of colorectal cancer through single‐cell RNA‐seq
Source: Cancer Med. 2023 Apr 5;12(10):11611–23. doi: 10.1002/cam4.5833 (PMC10242850; doi:10.1002/cam4.5833)
Supplement: Supplementary file 3 — Table S2. [file CAM4-12-11611-s003.xls]

## Sheet: Tumor.combined_logfc0.25_marker
Markers of cell types by ‘FindAllMarkers wilcox’
p_val	avg_logFC	pct.1	pct.2	p_val_adj	cluster	gene
0	4.30136	0.996	0.993	0	B cell	IGKC
0	4.04641	0.995	0.813	0	B cell	JCHAIN
0	3.72662	0.964	0.808	0	B cell	IGHA1
0	2.82964	0.902	0.837	0	B cell	IGHG1
0	2.5225	0.997	0.66	0	B cell	MZB1
0	2.14191	0.999	0.892	0	B cell	SSR4
0	2.07414	0.698	0.511	0	B cell	IGHM
0	1.97667	0.766	0.496	0	B cell	IGHA2
0	1.54389	0.855	0.811	0	B cell	IGHG4
0	1.46575	0.994	0.793	0	B cell	SEC11C
0	1.45891	0.881	0.751	0	B cell	IGHG3
0	1.40984	0.998	0.873	0	B cell	HERPUD1
0	1.38568	0.946	0.583	0	B cell	DERL3
0	1.34829	0.913	0.385	0	B cell	IGKJ5
0	1.33628	0.993	0.832	0	B cell	XBP1
0	1.20253	0.962	0.741	0	B cell	FKBP11
0	1.12779	0.87	0.716	0	B cell	IGHGP
0	1.12078	0.978	0.854	0	B cell	DUSP5
0	1.0137	0.904	0.465	0	B cell	TNFRSF17
0	1.00834	0.962	0.682	0	B cell	PRDM1
0	0.981766	0.974	0.752	0	B cell	PRDX4
0	0.920135	0.963	0.67	0	B cell	RAB30
0	0.880127	0.991	0.859	0	B cell	HSP90B1
0	0.788573	0.929	0.704	0	B cell	PIM2
0	0.77701	0.955	0.74	0	B cell	SDF2L1
0	0.712406	0.966	0.69	0	B cell	SLAMF7
0	0.702061	0.916	0.615	0	B cell	CD79A
0	0.6875	0.986	0.778	0	B cell	TENT5C
0	0.675289	0.917	0.557	0	B cell	POU2AF1
0	0.61793	0.938	0.77	0	B cell	MANF
0	0.6089	0.949	0.701	0	B cell	CD38
0	0.599397	0.916	0.673	0	B cell	TP53INP1
0	0.5985	0.921	0.525	0	B cell	FCRL5
0	0.535691	0.798	0.621	0	B cell	JSRP1
0	0.522618	0.734	0.664	0	B cell	SPINK2
0	0.486661	0.875	0.729	0	B cell	CRELD2
0	0.4461	0.914	0.611	0	B cell	SDC1
0	0.439551	0.798	0.626	0	B cell	MIR29B2CHG
0	0.425074	0.824	0.61	0	B cell	SPAG4
0	0.419329	0.831	0.501	0	B cell	GNG7
0	0.4094	0.874	0.71	0	B cell	PDK1
0	0.397282	0.904	0.72	0	B cell	TXNDC15
0	0.387214	0.953	0.748	0	B cell	TRIB1
0	0.378321	0.869	0.7	0	B cell	NUCB2
0	0.343935	0.884	0.622	0	B cell	CD27
0	0.338592	0.712	0.63	0	B cell	EAF2
0	0.321771	0.824	0.678	0	B cell	LY96
0	0.304631	0.912	0.783	0	B cell	MIR155HG
0	0.30108	0.843	0.636	0	B cell	KLHL6
0	0.287451	0.752	0.636	0	B cell	MEI1
0	0.277074	0.871	0.571	0	B cell	ZBP1
0	0.262846	0.888	0.638	0	B cell	CEP128
0	0.260783	0.914	0.69	0	B cell	SELENOM
0	0.250533	0.909	0.807	0	B cell	ELL2
2.01016e-246	0.298877	0.653	0.54	4.02033e-243	B cell	FAM30A
2.67305e-185	4.49346	0.938	0.913	5.34611e-182	B cell	IGLC2
1.91703e-103	0.279703	0.576	0.557	3.83407e-100	B cell	CCR10
2.17081e-07	4.29016	0.858	0.899	0.000434162	B cell	IGLC3
0	2.67766	0.927	0.722	0	T cell	IL7R
0	2.64805	0.834	0.715	0	T cell	CCL5
0	2.49184	0.974	0.641	0	T cell	CD2
0	2.34597	0.957	0.647	0	T cell	CD3D
0	2.14729	0.957	0.751	0	T cell	TRAC
0	2.11643	0.905	0.66	0	T cell	TRBC1
0	1.98252	0.989	0.838	0	T cell	TNFAIP3
0	1.92615	0.8	0.458	0	T cell	KLRB1
0	1.88204	0.717	0.592	0	T cell	NKG7
0	1.87346	0.845	0.573	0	T cell	GZMA
0	1.83181	0.915	0.616	0	T cell	CD3G
0	1.8303	0.971	0.813	0	T cell	ARL4C
0	1.82062	0.926	0.722	0	T cell	SPOCK2
0	1.81498	0.922	0.648	0	T cell	CD3E
0	1.807	0.971	0.849	0	T cell	RGCC
0	1.74065	0.903	0.721	0	T cell	TRBC2
0	1.70094	0.889	0.649	0	T cell	CD7
0	1.7008	0.965	0.759	0	T cell	CREM
0	1.67851	0.73	0.671	0	T cell	CCL4
0	1.64925	0.811	0.711	0	T cell	GZMK
0	1.64198	0.967	0.774	0	T cell	CD52
0	1.60302	0.941	0.757	0	T cell	CLEC2D
0	1.59352	0.943	0.7	0	T cell	FYB1
0	1.5801	0.835	0.621	0	T cell	LTB
0	1.56413	0.914	0.791	0	T cell	ANXA1
0	1.53542	0.969	0.751	0	T cell	S100A4
0	1.44309	0.744	0.609	0	T cell	GNLY
0	1.4407	0.907	0.844	0	T cell	DUSP4
0	1.42884	0.856	0.614	0	T cell	CST7
0	1.34013	0.925	0.791	0	T cell	DUSP2
0	1.32375	0.885	0.631	0	T cell	SLA
0	1.29104	0.875	0.658	0	T cell	RORA
0	1.27612	0.998	0.912	0	T cell	SRGN
0	1.23	0.786	0.654	0	T cell	TIGIT
0	1.17996	0.839	0.617	0	T cell	ICOS
0	1.17409	0.868	0.627	0	T cell	CD247
0	1.14153	0.737	0.674	0	T cell	CD8A
0	1.14075	0.916	0.835	0	T cell	RGS1
0	1.12739	0.782	0.683	0	T cell	GZMH
0	1.12372	0.789	0.605	0	T cell	GZMB
0	1.093	0.863	0.73	0	T cell	ETS1
0	1.07175	0.747	0.707	0	T cell	CCR6
0	1.065	0.94	0.811	0	T cell	ZNF331
0	1.05836	0.792	0.727	0	T cell	TNFRSF18
0	1.05357	0.773	0.601	0	T cell	CTLA4
0	1.04612	0.817	0.567	0	T cell	TNFRSF4
0	1.02493	0.857	0.702	0	T cell	CLEC2B
0	1.01584	0.916	0.709	0	T cell	TNFRSF1B
0	1.00679	0.933	0.735	0	T cell	LCP1
0	1.00051	0.842	0.709	0	T cell	CD69
0	0.995193	0.893	0.738	0	T cell	GPR65
0	0.981104	0.841	0.723	0	T cell	ITM2A
0	0.938831	0.751	0.585	0	T cell	GIMAP7
0	0.928541	0.772	0.423	0	T cell	GPR171
0	0.904371	0.85	0.709	0	T cell	IL2RB
0	0.896864	0.888	0.796	0	T cell	SAMSN1
0	0.882499	0.816	0.713	0	T cell	CXCL13
0	0.872771	0.875	0.661	0	T cell	CORO1A
0	0.870636	0.965	0.849	0	T cell	REL
0	0.862304	0.871	0.749	0	T cell	GLIPR1
0	0.822137	0.842	0.593	0	T cell	ALOX5AP
0	0.804925	0.785	0.631	0	T cell	CCR7
0	0.786089	0.821	0.634	0	T cell	GATA3
0	0.775388	0.891	0.705	0	T cell	LSP1
0	0.772809	0.788	0.574	0	T cell	PRF1
0	0.756845	0.921	0.823	0	T cell	ISG20
0	0.751243	0.833	0.638	0	T cell	APOBEC3G
0	0.741634	0.841	0.479	0	T cell	TRGC2
0	0.737119	0.754	0.707	0	T cell	HOPX
0	0.730936	0.831	0.596	0	T cell	CD27
0	0.711338	0.846	0.663	0	T cell	LDLRAD4
0	0.69452	0.734	0.618	0	T cell	CRTAM
0	0.691002	0.679	0.593	0	T cell	IFNG
0	0.688741	0.913	0.769	0	T cell	TENT5C
0	0.684181	0.746	0.499	0	T cell	LINC01871
0	0.682878	0.842	0.726	0	T cell	CKLF
0	0.669868	0.797	0.614	0	T cell	TNFRSF9
0	0.664064	0.772	0.517	0	T cell	CXCR6
0	0.652465	0.911	0.752	0	T cell	COTL1
0	0.642722	0.893	0.796	0	T cell	BIRC3
0	0.628243	0.917	0.86	0	T cell	NR4A2
0	0.622291	0.788	0.742	0	T cell	TAGAP
0	0.619338	0.768	0.69	0	T cell	ID2
0	0.603341	0.683	0.524	0	T cell	IL2RA
0	0.580505	0.889	0.809	0	T cell	SLC2A3
0	0.559057	0.842	0.745	0	T cell	UCP2
0	0.551886	0.859	0.836	0	T cell	BCAS2
0	0.542003	0.732	0.68	0	T cell	IKZF2
0	0.527778	0.87	0.771	0	T cell	SERPINB9
0	0.522101	0.812	0.671	0	T cell	MIAT
0	0.515023	0.787	0.609	0	T cell	ITGA4
0	0.508045	0.772	0.647	0	T cell	IL32
0	0.505617	0.693	0.619	0	T cell	GIMAP4
0	0.504626	0.873	0.727	0	T cell	GPR183
0	0.504153	0.739	0.654	0	T cell	DOK2
0	0.501072	0.726	0.695	0	T cell	LCP2
0	0.49138	0.671	0.463	0	T cell	FOXP3
0	0.489479	0.666	0.618	0	T cell	CTSW
0	0.487278	0.896	0.875	0	T cell	CCND2
0	0.476516	0.842	0.763	0	T cell	EMP3
0	0.473241	0.714	0.44	0	T cell	TRDC
0	0.470291	0.868	0.731	0	T cell	TUBA1A
0	0.466803	0.793	0.602	0	T cell	SELL
0	0.460405	0.855	0.845	0	T cell	ZDBF2
0	0.458797	0.793	0.66	0	T cell	PASK
0	0.458512	0.911	0.885	0	T cell	PABPC1
0	0.45001	0.787	0.592	0	T cell	LAG3
0	0.447401	0.706	0.668	0	T cell	GBP5
0	0.445087	0.814	0.734	0	T cell	SAMD9
0	0.442199	0.798	0.803	0	T cell	SLC7A5
0	0.437252	0.749	0.658	0	T cell	LAYN
0	0.435154	0.698	0.543	0	T cell	MYBL1
0	0.4242	0.853	0.774	0	T cell	PHLDA1
0	0.403907	0.768	0.682	0	T cell	GPR155
0	0.402103	0.891	0.762	0	T cell	LAPTM5
0	0.396617	0.74	0.713	0	T cell	PRMT9
0	0.389283	0.923	0.884	0	T cell	LDHA
0	0.387484	0.692	0.669	0	T cell	TTN
0	0.385245	0.772	0.739	0	T cell	AQP3
0	0.37656	0.916	0.896	0	T cell	H2AFZ
0	0.366463	0.747	0.541	0	T cell	AC020571.1
0	0.364327	0.794	0.531	0	T cell	LINC02195
0	0.355768	0.764	0.66	0	T cell	CD84
0	0.351924	0.76	0.528	0	T cell	MAGEH1
0	0.350561	0.678	0.607	0	T cell	CD4
0	0.349716	0.812	0.755	0	T cell	TRAF1
0	0.3443	0.615	0.488	0	T cell	LINC01943
0	0.33764	0.824	0.736	0	T cell	ELK3
0	0.332993	0.83	0.754	0	T cell	RILPL2
0	0.327157	0.765	0.651	0	T cell	TNIP3
0	0.317859	0.878	0.792	0	T cell	FLNA
0	0.312561	0.59	0.409	0	T cell	TMIGD2
0	0.311337	0.87	0.813	0	T cell	LIMS1
0	0.29629	0.766	0.69	0	T cell	RBMS1
0	0.294319	0.775	0.627	0	T cell	TSHZ2
0	0.289638	0.687	0.441	0	T cell	JAML
0	0.287842	0.75	0.655	0	T cell	NCKAP1L
0	0.285052	0.678	0.589	0	T cell	LINC02446
0	0.280248	0.663	0.459	0	T cell	MAL
0	0.276948	0.78	0.64	0	T cell	MATK
0	0.273642	0.744	0.691	0	T cell	ITGB7
0	0.269356	0.788	0.643	0	T cell	ITGB2
0	0.268608	0.765	0.704	0	T cell	KPNA2
0	0.258579	0.75	0.561	0	T cell	TOX2
2.29415e-304	0.551169	0.769	0.653	4.58829e-301	T cell	TBC1D4
1.84939e-283	0.439355	0.544	0.332	3.69877e-280	T cell	XCL1
1.62772e-264	0.521245	0.54	0.335	3.25544e-261	T cell	XCL2
7.08419e-263	0.446613	0.755	0.815	1.41684e-259	T cell	RGS10
1.02102e-248	0.460694	0.864	0.847	2.04204e-245	T cell	LDHB
2.21716e-242	0.293963	0.821	0.762	4.43431e-239	T cell	SESN3
1.73006e-235	0.424086	0.622	0.6	3.46012e-232	T cell	MAF
9.58825e-234	0.256529	0.789	0.696	1.91765e-230	T cell	GK
2.44951e-228	0.360911	0.691	0.652	4.89902e-225	T cell	RTKN2
1.42701e-217	0.793712	0.619	0.642	2.85402e-214	T cell	KLRD1
1.14049e-216	0.308801	0.657	0.574	2.28098e-213	T cell	PLIN2
4.52115e-202	0.638045	0.72	0.736	9.0423e-199	T cell	CCL4L2
1.10649e-168	0.285884	0.731	0.67	2.21298e-165	T cell	FRMD4B
8.37704e-167	0.298945	0.605	0.608	1.67541e-163	T cell	LEF1
1.38403e-150	0.312506	0.642	0.58	2.76806e-147	T cell	IRF4
7.88465e-74	0.509312	0.873	0.898	1.57693e-70	T cell	KLF2
3.36308e-34	0.340367	0.664	0.708	6.72616e-31	T cell	ITGA1
7.18724e-31	0.274449	0.634	0.714	1.43745e-27	T cell	TIFA
9.68136e-12	0.275773	0.787	0.857	1.93627e-08	T cell	PMAIP1
0	3.04825	0.995	0.678	0	Epithelial cell	PHGR1
0	2.91685	0.899	0.419	0	Epithelial cell	FABP1
0	2.78142	0.985	0.656	0	Epithelial cell	PIGR
0	2.20214	0.976	0.58	0	Epithelial cell	KRT19
0	2.17149	0.993	0.621	0	Epithelial cell	KRT8
0	2.02251	0.963	0.572	0	Epithelial cell	TSPAN8
0	2.02113	0.915	0.631	0	Epithelial cell	CA2
0	1.98609	0.947	0.623	0	Epithelial cell	TSPAN1
0	1.98489	0.782	0.423	0	Epithelial cell	CEACAM7
0	1.97701	0.94	0.505	0	Epithelial cell	KRT20
0	1.86236	0.973	0.682	0	Epithelial cell	CLDN4
0	1.86046	0.951	0.552	0	Epithelial cell	CD24
0	1.85097	0.919	0.568	0	Epithelial cell	FXYD3
0	1.84806	0.966	0.66	0	Epithelial cell	IFI27
0	1.82643	0.827	0.492	0	Epithelial cell	CDHR5
0	1.74494	0.995	0.932	0	Epithelial cell	S100A6
0	1.73355	0.938	0.61	0	Epithelial cell	SFN
0	1.70666	0.993	0.651	0	Epithelial cell	KRT18
0	1.67904	0.981	0.644	0	Epithelial cell	LGALS4
0	1.65088	0.938	0.61	0	Epithelial cell	TMEM54
0	1.63439	0.684	0.398	0	Epithelial cell	GUCA2A
0	1.62433	0.893	0.763	0	Epithelial cell	TFF1
0	1.61717	0.953	0.561	0	Epithelial cell	CLDN3
0	1.60746	0.982	0.819	0	Epithelial cell	LGALS3
0	1.60082	0.795	0.591	0	Epithelial cell	SLC9A3
0	1.58028	0.927	0.605	0	Epithelial cell	MISP
0	1.56246	0.951	0.584	0	Epithelial cell	EPCAM
0	1.49328	0.957	0.723	0	Epithelial cell	ATP1B1
0	1.46649	0.971	0.672	0	Epithelial cell	S100A14
0	1.38937	0.964	0.55	0	Epithelial cell	ELF3
0	1.38466	0.898	0.602	0	Epithelial cell	MUC13
0	1.35961	0.965	0.62	0	Epithelial cell	DSP
0	1.35364	0.944	0.712	0	Epithelial cell	CES2
0	1.35306	0.956	0.616	0	Epithelial cell	ADIRF
0	1.3394	0.868	0.507	0	Epithelial cell	PRSS3
0	1.3388	0.784	0.556	0	Epithelial cell	PLAC8
0	1.33616	0.915	0.621	0	Epithelial cell	GPRC5A
0	1.33413	0.965	0.784	0	Epithelial cell	ITM2C
0	1.26044	0.962	0.674	0	Epithelial cell	SOX4
0	1.25994	0.916	0.592	0	Epithelial cell	GOLM1
0	1.25989	0.934	0.596	0	Epithelial cell	DSC2
0	1.24129	0.909	0.583	0	Epithelial cell	CDH17
0	1.22653	0.707	0.489	0	Epithelial cell	OLFM4
0	1.22138	0.885	0.474	0	Epithelial cell	SMIM22
0	1.18898	0.903	0.448	0	Epithelial cell	PRSS8
0	1.18102	0.703	0.508	0	Epithelial cell	CEACAM1
0	1.179	0.82	0.504	0	Epithelial cell	LCN2
0	1.17679	0.897	0.586	0	Epithelial cell	KLF5
0	1.17595	0.945	0.598	0	Epithelial cell	ARL14
0	1.17399	0.894	0.586	0	Epithelial cell	MYH14
0	1.17232	0.919	0.561	0	Epithelial cell	LAMB3
0	1.16664	0.88	0.52	0	Epithelial cell	GPA33
0	1.16288	0.917	0.496	0	Epithelial cell	SLC44A4
0	1.15207	0.944	0.609	0	Epithelial cell	HES1
0	1.14866	0.901	0.636	0	Epithelial cell	SPINT1
0	1.13563	0.9	0.463	0	Epithelial cell	TRIM31
0	1.13207	0.872	0.447	0	Epithelial cell	PLS1
0	1.13078	0.869	0.492	0	Epithelial cell	TMPRSS2
0	1.12506	0.753	0.46	0	Epithelial cell	CEACAM6
0	1.12435	0.907	0.593	0	Epithelial cell	ASS1
0	1.12168	0.911	0.683	0	Epithelial cell	DSG2
0	1.11413	0.82	0.611	0	Epithelial cell	S100P
0	1.09501	0.893	0.583	0	Epithelial cell	CDH1
0	1.09312	0.898	0.657	0	Epithelial cell	DST
0	1.08913	0.875	0.539	0	Epithelial cell	PCK1
0	1.08565	0.859	0.711	0	Epithelial cell	PERP
0	1.08387	0.84	0.595	0	Epithelial cell	CGN
0	1.08155	0.836	0.656	0	Epithelial cell	SDCBP2
0	1.07579	0.928	0.595	0	Epithelial cell	CA12
0	1.06689	0.894	0.64	0	Epithelial cell	ST14
0	1.06662	0.946	0.736	0	Epithelial cell	AGR2
0	1.06495	0.887	0.652	0	Epithelial cell	TST
0	1.06212	0.926	0.613	0	Epithelial cell	PTPRF
0	1.05899	0.898	0.645	0	Epithelial cell	CAMK2N1
0	1.05663	0.898	0.531	0	Epithelial cell	SERINC2
0	1.05539	0.975	0.894	0	Epithelial cell	S100A10
0	1.05408	0.916	0.495	0	Epithelial cell	HMGCS2
0	1.02982	0.907	0.665	0	Epithelial cell	FLNB
0	1.02687	0.807	0.532	0	Epithelial cell	SELENBP1
0	1.02661	0.912	0.722	0	Epithelial cell	ATP8B1
0	1.00981	0.917	0.554	0	Epithelial cell	FAT1
0	1.00418	0.937	0.777	0	Epithelial cell	LIMA1
0	0.994972	0.792	0.386	0	Epithelial cell	C10orf99
0	0.992215	0.931	0.607	0	Epithelial cell	MIR194-2HG
0	0.984127	0.938	0.646	0	Epithelial cell	TCIM
0	0.983896	0.755	0.536	0	Epithelial cell	MUC12
0	0.976376	0.921	0.596	0	Epithelial cell	CDC42EP5
0	0.967519	0.907	0.799	0	Epithelial cell	SRI
0	0.963847	0.92	0.532	0	Epithelial cell	S100A16
0	0.958815	0.82	0.417	0	Epithelial cell	AOC1
0	0.957364	0.908	0.576	0	Epithelial cell	POF1B
0	0.955048	0.854	0.697	0	Epithelial cell	RHOC
0	0.952378	0.867	0.471	0	Epithelial cell	TMC5
0	0.948097	0.938	0.751	0	Epithelial cell	CD9
0	0.941098	0.923	0.662	0	Epithelial cell	PHLDA2
0	0.927406	0.93	0.63	0	Epithelial cell	RND3
0	0.923582	0.896	0.616	0	Epithelial cell	SLC6A8
0	0.919083	0.896	0.768	0	Epithelial cell	SLC12A2
0	0.91775	0.911	0.638	0	Epithelial cell	VEGFA
0	0.917016	0.899	0.706	0	Epithelial cell	SLC20A1
0	0.912688	0.874	0.565	0	Epithelial cell	CYP3A5
0	0.909409	0.912	0.588	0	Epithelial cell	SOX9
0	0.908869	0.906	0.643	0	Epithelial cell	EPS8L3
0	0.908697	0.892	0.573	0	Epithelial cell	PKP3
0	0.908144	0.849	0.79	0	Epithelial cell	CLTB
0	0.906876	0.908	0.603	0	Epithelial cell	CDX1
0	0.903828	0.929	0.8	0	Epithelial cell	SPTBN1
0	0.902318	0.904	0.628	0	Epithelial cell	ACADS
0	0.901087	0.847	0.683	0	Epithelial cell	MGLL
0	0.8957	0.862	0.605	0	Epithelial cell	JUP
0	0.893736	0.873	0.548	0	Epithelial cell	TMEM45B
0	0.891711	0.94	0.572	0	Epithelial cell	IGFBP2
0	0.888277	0.772	0.458	0	Epithelial cell	REG1A
0	0.885139	0.912	0.614	0	Epithelial cell	ABCC3
0	0.875644	0.861	0.495	0	Epithelial cell	XDH
0	0.874782	0.863	0.566	0	Epithelial cell	CKB
0	0.874469	0.871	0.51	0	Epithelial cell	HNF4A
0	0.873061	0.929	0.702	0	Epithelial cell	NBL1
0	0.867433	0.946	0.826	0	Epithelial cell	ANXA2
0	0.864677	0.846	0.484	0	Epithelial cell	FAM3D
0	0.86431	0.852	0.507	0	Epithelial cell	MAL2
0	0.86193	0.869	0.638	0	Epithelial cell	AC103702.2
0	0.861545	0.877	0.646	0	Epithelial cell	EFNB2
0	0.861091	0.865	0.537	0	Epithelial cell	GPX2
0	0.859394	0.896	0.799	0	Epithelial cell	TSPAN3
0	0.85605	0.695	0.524	0	Epithelial cell	DUOX2
0	0.849075	0.859	0.507	0	Epithelial cell	PKIB
0	0.842994	0.892	0.677	0	Epithelial cell	NET1
0	0.838386	0.874	0.489	0	Epithelial cell	LAMA3
0	0.827839	0.96	0.808	0	Epithelial cell	RHOB
0	0.824126	0.885	0.641	0	Epithelial cell	SLC22A18
0	0.823521	0.893	0.579	0	Epithelial cell	SEMA3B
0	0.820791	0.774	0.568	0	Epithelial cell	MDK
0	0.818037	0.904	0.592	0	Epithelial cell	PLPP2
0	0.817741	0.923	0.727	0	Epithelial cell	APP
0	0.814134	0.811	0.661	0	Epithelial cell	LMO7
0	0.813914	0.847	0.597	0	Epithelial cell	HEPH
0	0.80179	0.902	0.674	0	Epithelial cell	PLCE1
0	0.791356	0.879	0.717	0	Epithelial cell	ETHE1
0	0.787004	0.839	0.527	0	Epithelial cell	AC023157.3
0	0.782741	0.926	0.632	0	Epithelial cell	EDN1
0	0.782319	0.895	0.58	0	Epithelial cell	TRIM2
0	0.78083	0.853	0.585	0	Epithelial cell	VIL1
0	0.772519	0.854	0.429	0	Epithelial cell	USH1C
0	0.764305	0.751	0.554	0	Epithelial cell	ID1
0	0.764149	0.933	0.88	0	Epithelial cell	TXN
0	0.762936	0.878	0.699	0	Epithelial cell	ANXA4
0	0.762372	0.878	0.631	0	Epithelial cell	SDC4
0	0.756391	0.879	0.73	0	Epithelial cell	PYGB
0	0.754835	0.815	0.396	0	Epithelial cell	TMPRSS4
0	0.753281	0.848	0.616	0	Epithelial cell	AMN
0	0.744009	0.818	0.486	0	Epithelial cell	PDZK1IP1
0	0.74167	0.86	0.473	0	Epithelial cell	GGT6
0	0.738071	0.945	0.645	0	Epithelial cell	IER3
0	0.733425	0.877	0.61	0	Epithelial cell	NRARP
0	0.732199	0.797	0.454	0	Epithelial cell	COL17A1
0	0.721962	0.855	0.74	0	Epithelial cell	ZKSCAN1
0	0.71754	0.821	0.411	0	Epithelial cell	CDX2
0	0.717097	0.857	0.599	0	Epithelial cell	USP53
0	0.716737	0.843	0.416	0	Epithelial cell	SLC4A4
0	0.716263	0.798	0.549	0	Epithelial cell	BAIAP2L1
0	0.716054	0.843	0.633	0	Epithelial cell	LSR
0	0.709931	0.886	0.446	0	Epithelial cell	ANPEP
0	0.701248	0.853	0.691	0	Epithelial cell	SSFA2
0	0.700657	0.901	0.78	0	Epithelial cell	GOLIM4
0	0.691792	0.826	0.472	0	Epithelial cell	MAOA
0	0.689092	0.803	0.51	0	Epithelial cell	RAB25
0	0.685465	0.76	0.523	0	Epithelial cell	TP53I3
0	0.683852	0.888	0.687	0	Epithelial cell	ETS2
0	0.683062	0.898	0.649	0	Epithelial cell	HSPB1
0	0.679354	0.754	0.642	0	Epithelial cell	PI3
0	0.674577	0.723	0.527	0	Epithelial cell	SLPI
0	0.671576	0.848	0.53	0	Epithelial cell	PTK6
0	0.670787	0.893	0.629	0	Epithelial cell	MAP7
0	0.66989	0.901	0.641	0	Epithelial cell	ALDH2
0	0.668659	0.909	0.637	0	Epithelial cell	HOXB7
0	0.667485	0.858	0.483	0	Epithelial cell	SHROOM3
0	0.667412	0.83	0.669	0	Epithelial cell	VILL
0	0.667168	0.791	0.485	0	Epithelial cell	LIPH
0	0.666322	0.896	0.737	0	Epithelial cell	MARCKSL1
0	0.666029	0.807	0.637	0	Epithelial cell	SULT1A1
0	0.665702	0.874	0.682	0	Epithelial cell	FCGRT
0	0.664117	0.839	0.604	0	Epithelial cell	TJP3
0	0.663516	0.959	0.819	0	Epithelial cell	KLF4
0	0.662588	0.848	0.524	0	Epithelial cell	DHRS9
0	0.660906	0.913	0.713	0	Epithelial cell	PAPSS2
0	0.659504	0.786	0.538	0	Epithelial cell	MYO7B
0	0.659399	0.882	0.658	0	Epithelial cell	PDLIM1
0	0.654886	0.949	0.761	0	Epithelial cell	MARCKS
0	0.651205	0.886	0.577	0	Epithelial cell	PPP1R1B
0	0.650767	0.705	0.548	0	Epithelial cell	CLDN23
0	0.647712	0.876	0.737	0	Epithelial cell	SERPINB6
0	0.64747	0.858	0.48	0	Epithelial cell	SH3BGRL2
0	0.643874	0.752	0.449	0	Epithelial cell	HSD11B2
0	0.638238	0.81	0.487	0	Epithelial cell	FBLIM1
0	0.637982	0.904	0.6	0	Epithelial cell	MTUS1
0	0.632384	0.856	0.726	0	Epithelial cell	ITGA6
0	0.6286	0.91	0.732	0	Epithelial cell	TPM1
0	0.627893	0.769	0.488	0	Epithelial cell	EFNA1
0	0.622506	0.778	0.486	0	Epithelial cell	EPS8
0	0.620239	0.869	0.6	0	Epithelial cell	LGR4
0	0.619792	0.851	0.625	0	Epithelial cell	CCND1
0	0.618671	0.72	0.475	0	Epithelial cell	SULT1B1
0	0.618079	0.698	0.542	0	Epithelial cell	HK2
0	0.616691	0.837	0.559	0	Epithelial cell	PKP2
0	0.615458	0.769	0.573	0	Epithelial cell	SLC26A2
0	0.614863	0.851	0.648	0	Epithelial cell	PDGFA
0	0.614416	0.735	0.416	0	Epithelial cell	DDR1
0	0.613521	0.624	0.379	0	Epithelial cell	MEP1A
0	0.610751	0.679	0.596	0	Epithelial cell	DHRS11
0	0.610152	0.852	0.566	0	Epithelial cell	MOGAT3
0	0.609774	0.913	0.554	0	Epithelial cell	ARRDC4
0	0.608882	0.876	0.65	0	Epithelial cell	ABHD11
0	0.603887	0.732	0.581	0	Epithelial cell	SELENOP
0	0.602071	0.874	0.656	0	Epithelial cell	GALNT7
0	0.600348	0.802	0.645	0	Epithelial cell	EMP1
0	0.599373	0.83	0.616	0	Epithelial cell	GNG12
0	0.5983	0.913	0.717	0	Epithelial cell	MUC5B
0	0.595992	0.798	0.724	0	Epithelial cell	TMBIM1
0	0.594265	0.742	0.419	0	Epithelial cell	PPP1R14D
0	0.590401	0.809	0.533	0	Epithelial cell	ABHD17C
0	0.584945	0.933	0.566	0	Epithelial cell	FAM3B
0	0.583458	0.909	0.645	0	Epithelial cell	TCEA3
0	0.582793	0.923	0.666	0	Epithelial cell	F2RL1
0	0.580184	0.837	0.632	0	Epithelial cell	UGDH
0	0.580177	0.732	0.415	0	Epithelial cell	ANXA3
0	0.579192	0.863	0.73	0	Epithelial cell	CERS6
0	0.578745	0.794	0.563	0	Epithelial cell	FERMT1
0	0.576795	0.852	0.761	0	Epithelial cell	GFPT1
0	0.57501	0.758	0.539	0	Epithelial cell	GDF15
0	0.573774	0.855	0.409	0	Epithelial cell	GPT
0	0.573596	0.906	0.85	0	Epithelial cell	PRDX5
0	0.573484	0.776	0.527	0	Epithelial cell	SLC39A5
0	0.573259	0.708	0.557	0	Epithelial cell	HIST1H2BG
0	0.567994	0.796	0.586	0	Epithelial cell	CDKN2B
0	0.567834	0.858	0.661	0	Epithelial cell	MT1E
0	0.563853	0.778	0.538	0	Epithelial cell	AKR1C3
0	0.56274	0.85	0.697	0	Epithelial cell	ACAA2
0	0.562569	0.776	0.518	0	Epithelial cell	PLCD3
0	0.562286	0.893	0.669	0	Epithelial cell	GMDS
0	0.558906	0.854	0.642	0	Epithelial cell	ZNF703
0	0.55859	0.848	0.773	0	Epithelial cell	NDRG1
0	0.557819	0.783	0.706	0	Epithelial cell	SPATS2L
0	0.555695	0.809	0.5	0	Epithelial cell	H1F0
0	0.548621	0.849	0.645	0	Epithelial cell	SIAE
0	0.54763	0.846	0.436	0	Epithelial cell	MECOM
0	0.543947	0.814	0.42	0	Epithelial cell	CCDC68
0	0.543365	0.869	0.501	0	Epithelial cell	SEMA6A
0	0.5431	0.895	0.726	0	Epithelial cell	FAM13A
0	0.542433	0.821	0.673	0	Epithelial cell	HIST1H2AC
0	0.542325	0.751	0.63	0	Epithelial cell	TLCD2
0	0.536893	0.817	0.487	0	Epithelial cell	EHF
0	0.533187	0.842	0.6	0	Epithelial cell	RASSF6
0	0.532708	0.845	0.655	0	Epithelial cell	RHPN2
0	0.531715	0.691	0.433	0	Epithelial cell	PRR15
0	0.530563	0.858	0.665	0	Epithelial cell	FOXQ1
0	0.525397	0.802	0.474	0	Epithelial cell	PADI2
0	0.52162	0.654	0.373	0	Epithelial cell	CDHR2
0	0.519782	0.77	0.356	0	Epithelial cell	LAMC2
0	0.517679	0.806	0.516	0	Epithelial cell	TINAGL1
0	0.516658	0.793	0.565	0	Epithelial cell	MYO10
0	0.510718	0.869	0.503	0	Epithelial cell	PCLO
0	0.505197	0.807	0.527	0	Epithelial cell	TM4SF1
0	0.503098	0.833	0.613	0	Epithelial cell	MACC1
0	0.502811	0.833	0.752	0	Epithelial cell	TNFSF10
0	0.502792	0.792	0.612	0	Epithelial cell	AHCYL2
0	0.502154	0.843	0.791	0	Epithelial cell	OCIAD2
0	0.501056	0.679	0.363	0	Epithelial cell	MUC3A
0	0.498774	0.838	0.646	0	Epithelial cell	UACA
0	0.494274	0.738	0.475	0	Epithelial cell	ATP10B
0	0.492514	0.782	0.492	0	Epithelial cell	CES3
0	0.491989	0.856	0.748	0	Epithelial cell	SQOR
0	0.490849	0.819	0.547	0	Epithelial cell	EPPK1
0	0.489366	0.946	0.89	0	Epithelial cell	CSTB
0	0.489003	0.861	0.726	0	Epithelial cell	APLP2
0	0.488965	0.79	0.469	0	Epithelial cell	CLRN3
0	0.484366	0.878	0.669	0	Epithelial cell	NDUFA4L2
0	0.48322	0.706	0.422	0	Epithelial cell	MT1G
0	0.480344	0.811	0.668	0	Epithelial cell	ENC1
0	0.474968	0.784	0.583	0	Epithelial cell	HPGD
0	0.474088	0.852	0.624	0	Epithelial cell	GALNT12
0	0.472408	0.807	0.384	0	Epithelial cell	KCNK1
0	0.471936	0.891	0.349	0	Epithelial cell	SLC9A2
0	0.469363	0.85	0.637	0	Epithelial cell	CEBPA
0	0.469271	0.834	0.587	0	Epithelial cell	EPHA2
0	0.467588	0.883	0.674	0	Epithelial cell	TSC22D1
0	0.461528	0.801	0.471	0	Epithelial cell	LINC01559
0	0.461025	0.855	0.638	0	Epithelial cell	SIPA1L2
0	0.460828	0.887	0.796	0	Epithelial cell	LPP
0	0.458965	0.792	0.763	0	Epithelial cell	RFK
0	0.456666	0.822	0.533	0	Epithelial cell	RASEF
0	0.454659	0.89	0.632	0	Epithelial cell	BMP2
0	0.454168	0.761	0.541	0	Epithelial cell	HHLA2
0	0.453558	0.721	0.618	0	Epithelial cell	AGR3
0	0.453522	0.892	0.761	0	Epithelial cell	GRN
0	0.452702	0.73	0.44	0	Epithelial cell	IGF2BP2
0	0.451155	0.782	0.677	0	Epithelial cell	F11R
0	0.449326	0.653	0.371	0	Epithelial cell	SATB2
0	0.449079	0.753	0.458	0	Epithelial cell	BACE2
0	0.448578	0.753	0.571	0	Epithelial cell	PARM1
0	0.445711	0.827	0.457	0	Epithelial cell	AZGP1
0	0.445481	0.833	0.741	0	Epithelial cell	GALNT3
0	0.443187	0.902	0.564	0	Epithelial cell	ARFGEF3
0	0.442766	0.721	0.528	0	Epithelial cell	Z93241.1
0	0.442679	0.849	0.567	0	Epithelial cell	NCKAP1
0	0.441765	0.892	0.737	0	Epithelial cell	ADAM9
0	0.440908	0.848	0.7	0	Epithelial cell	CCL20
0	0.440773	0.699	0.445	0	Epithelial cell	PDE9A
0	0.440015	0.833	0.57	0	Epithelial cell	DDAH1
0	0.43985	0.842	0.595	0	Epithelial cell	HBEGF
0	0.439837	0.768	0.472	0	Epithelial cell	TOX3
0	0.4383	0.814	0.562	0	Epithelial cell	AKR7A3
0	0.436607	0.817	0.615	0	Epithelial cell	GPR160
0	0.43611	0.838	0.4	0	Epithelial cell	IRF6
0	0.43477	0.851	0.409	0	Epithelial cell	GUCY2C
0	0.433287	0.858	0.678	0	Epithelial cell	FAM213A
0	0.43303	0.799	0.553	0	Epithelial cell	ITGA2
0	0.432557	0.736	0.498	0	Epithelial cell	FHL2
0	0.430469	0.816	0.57	0	Epithelial cell	IFT172
0	0.428035	0.767	0.466	0	Epithelial cell	AL137077.2
0	0.427802	0.665	0.575	0	Epithelial cell	TFCP2L1
0	0.426406	0.772	0.309	0	Epithelial cell	RNF186
0	0.426287	0.804	0.616	0	Epithelial cell	KRTCAP3
0	0.422917	0.7	0.531	0	Epithelial cell	RNF43
0	0.422515	0.904	0.746	0	Epithelial cell	NCOA7
0	0.420397	0.73	0.413	0	Epithelial cell	ESRP1
0	0.419033	0.825	0.455	0	Epithelial cell	GJB1
0	0.418347	0.834	0.406	0	Epithelial cell	CNKSR3
0	0.418283	0.825	0.63	0	Epithelial cell	SOWAHC
0	0.417454	0.732	0.493	0	Epithelial cell	CFTR
0	0.415271	0.769	0.441	0	Epithelial cell	CDCP1
0	0.415021	0.806	0.505	0	Epithelial cell	NXPE1
0	0.41478	0.676	0.477	0	Epithelial cell	HIST1H2BH
0	0.414526	0.812	0.486	0	Epithelial cell	TMEM30B
0	0.413093	0.694	0.416	0	Epithelial cell	PRR15L
0	0.412282	0.815	0.599	0	Epithelial cell	EXPH5
0	0.411497	0.873	0.751	0	Epithelial cell	RHOF
0	0.409971	0.881	0.72	0	Epithelial cell	SMIM14
0	0.408625	0.873	0.531	0	Epithelial cell	RASD1
0	0.404713	0.786	0.674	0	Epithelial cell	SLC40A1
0	0.40184	0.846	0.812	0	Epithelial cell	ANKRD36C
0	0.400469	0.869	0.725	0	Epithelial cell	EMP2
0	0.398004	0.794	0.573	0	Epithelial cell	IL18
0	0.397839	0.732	0.568	0	Epithelial cell	FNBP1L
0	0.396792	0.776	0.495	0	Epithelial cell	HKDC1
0	0.396402	0.754	0.569	0	Epithelial cell	NOXO1
0	0.396201	0.902	0.822	0	Epithelial cell	DSTN
0	0.394478	0.775	0.538	0	Epithelial cell	C6orf222
0	0.39379	0.957	0.721	0	Epithelial cell	EGR1
0	0.393775	0.782	0.398	0	Epithelial cell	SLC5A1
0	0.392378	0.778	0.682	0	Epithelial cell	PLIN3
0	0.390259	0.747	0.563	0	Epithelial cell	RRAS
0	0.386431	0.814	0.713	0	Epithelial cell	MXI1
0	0.38569	0.669	0.413	0	Epithelial cell	SCNN1A
0	0.383297	0.738	0.563	0	Epithelial cell	ACVRL1
0	0.381739	0.79	0.592	0	Epithelial cell	DHCR24
0	0.381531	0.765	0.669	0	Epithelial cell	TDP2
0	0.380944	0.715	0.516	0	Epithelial cell	AL355075.4
0	0.380427	0.761	0.637	0	Epithelial cell	FUCA1
0	0.379236	0.804	0.521	0	Epithelial cell	ADM
0	0.379177	0.765	0.575	0	Epithelial cell	CCL28
0	0.378969	0.828	0.655	0	Epithelial cell	NTHL1
0	0.377919	0.809	0.7	0	Epithelial cell	KCNN4
0	0.37678	0.776	0.674	0	Epithelial cell	MAFB
0	0.376202	0.688	0.549	0	Epithelial cell	PLCB4
0	0.373705	0.781	0.409	0	Epithelial cell	LINC01133
0	0.373041	0.825	0.735	0	Epithelial cell	PGRMC1
0	0.372194	0.702	0.611	0	Epithelial cell	PON2
0	0.372024	0.678	0.482	0	Epithelial cell	EPS8L1
0	0.369708	0.734	0.398	0	Epithelial cell	TM4SF5
0	0.369515	0.729	0.498	0	Epithelial cell	MTMR11
0	0.368284	0.755	0.512	0	Epithelial cell	GATA6
0	0.367159	0.825	0.423	0	Epithelial cell	SCIN
0	0.36519	0.649	0.328	0	Epithelial cell	CEACAM5
0	0.364499	0.696	0.437	0	Epithelial cell	DUOXA2
0	0.363555	0.785	0.418	0	Epithelial cell	LINC02086
0	0.363116	0.786	0.632	0	Epithelial cell	CDS1
0	0.361113	0.825	0.668	0	Epithelial cell	HES6
0	0.358199	0.705	0.431	0	Epithelial cell	SMIM24
0	0.357974	0.717	0.479	0	Epithelial cell	RHOD
0	0.357729	0.738	0.677	0	Epithelial cell	NDFIP2
0	0.357577	0.708	0.322	0	Epithelial cell	ITGB4
0	0.357145	0.871	0.658	0	Epithelial cell	DEGS2
0	0.356154	0.793	0.573	0	Epithelial cell	INSR
0	0.351639	0.83	0.665	0	Epithelial cell	UPP1
0	0.351146	0.703	0.604	0	Epithelial cell	KIAA1217
0	0.350188	0.764	0.657	0	Epithelial cell	TMCC3
0	0.350015	0.78	0.508	0	Epithelial cell	SMPDL3A
0	0.348605	0.874	0.617	0	Epithelial cell	RDH10
0	0.347934	0.711	0.544	0	Epithelial cell	SEMA3C
0	0.347254	0.745	0.459	0	Epithelial cell	MET
0	0.34712	0.87	0.745	0	Epithelial cell	TKT
0	0.346867	0.783	0.56	0	Epithelial cell	MSLN
0	0.346416	0.821	0.721	0	Epithelial cell	HMGCS1
0	0.34442	0.742	0.568	0	Epithelial cell	SCD
0	0.34439	0.764	0.34	0	Epithelial cell	EDN3
0	0.343102	0.754	0.601	0	Epithelial cell	TMEM37
0	0.342732	0.728	0.477	0	Epithelial cell	C6orf132
0	0.340662	0.744	0.454	0	Epithelial cell	B3GALT5
0	0.340567	0.825	0.511	0	Epithelial cell	FA2H
0	0.336151	0.818	0.468	0	Epithelial cell	RNF128
0	0.335989	0.668	0.358	0	Epithelial cell	A1CF
0	0.334761	0.855	0.736	0	Epithelial cell	HMGCR
0	0.333956	0.854	0.45	0	Epithelial cell	TBX3
0	0.332733	0.776	0.591	0	Epithelial cell	NEDD4L
0	0.33241	0.836	0.725	0	Epithelial cell	ABHD2
0	0.329701	0.768	0.608	0	Epithelial cell	SRGAP1
0	0.32776	0.846	0.701	0	Epithelial cell	TUBB2A
0	0.324324	0.867	0.556	0	Epithelial cell	CDKN1C
0	0.323821	0.918	0.853	0	Epithelial cell	PKM
0	0.32173	0.766	0.704	0	Epithelial cell	CMAS
0	0.321697	0.792	0.443	0	Epithelial cell	PKDCC
0	0.320227	0.758	0.396	0	Epithelial cell	LINC01970
0	0.317913	0.747	0.621	0	Epithelial cell	SPRY2
0	0.317062	0.799	0.505	0	Epithelial cell	TNFRSF11A
0	0.315747	0.808	0.547	0	Epithelial cell	TRIM29
0	0.314696	0.808	0.517	0	Epithelial cell	KCNE3
0	0.31356	0.867	0.744	0	Epithelial cell	CD55
0	0.313316	0.791	0.563	0	Epithelial cell	OVOL1
0	0.313018	0.779	0.54	0	Epithelial cell	SLC25A10
0	0.309925	0.777	0.616	0	Epithelial cell	SDC1
0	0.30748	0.768	0.57	0	Epithelial cell	HOXA9
0	0.306322	0.718	0.556	0	Epithelial cell	HIST1H2AG
0	0.304415	0.826	0.652	0	Epithelial cell	ASPH
0	0.304367	0.712	0.616	0	Epithelial cell	TJP1
0	0.303623	0.867	0.639	0	Epithelial cell	F3
0	0.303012	0.795	0.574	0	Epithelial cell	CRIM1
0	0.300982	0.922	0.746	0	Epithelial cell	MUC2
0	0.299091	0.788	0.627	0	Epithelial cell	SLC2A1
0	0.298031	0.73	0.583	0	Epithelial cell	CENPV
0	0.297727	0.81	0.576	0	Epithelial cell	MYO1B
0	0.295487	0.765	0.5	0	Epithelial cell	ARSE
0	0.29304	0.907	0.739	0	Epithelial cell	ATF3
0	0.29166	0.899	0.606	0	Epithelial cell	ALDH1A1
0	0.290747	0.775	0.555	0	Epithelial cell	MLPH
0	0.28991	0.834	0.75	0	Epithelial cell	ECE1
0	0.287837	0.88	0.706	0	Epithelial cell	ST6GALNAC1
0	0.287301	0.698	0.433	0	Epithelial cell	C1orf115
0	0.286187	0.65	0.39	0	Epithelial cell	GDPD3
0	0.285772	0.669	0.436	0	Epithelial cell	C15orf48
0	0.285292	0.819	0.607	0	Epithelial cell	MBOAT2
0	0.285046	0.869	0.411	0	Epithelial cell	P2RY1
0	0.282719	0.664	0.443	0	Epithelial cell	TSPAN6
0	0.281933	0.824	0.488	0	Epithelial cell	AC005920.1
0	0.281586	0.844	0.627	0	Epithelial cell	AL021453.1
0	0.280121	0.805	0.552	0	Epithelial cell	PSD3
0	0.278767	0.746	0.61	0	Epithelial cell	IDH1
0	0.277676	0.775	0.532	0	Epithelial cell	MLXIPL
0	0.275259	0.788	0.557	0	Epithelial cell	FGFR4
0	0.274624	0.691	0.572	0	Epithelial cell	NEBL
0	0.273359	0.797	0.69	0	Epithelial cell	MVD
0	0.271552	0.765	0.665	0	Epithelial cell	DCTPP1
0	0.269793	0.725	0.652	0	Epithelial cell	EGLN3
0	0.269343	0.718	0.671	0	Epithelial cell	RHOU
0	0.268552	0.84	0.572	0	Epithelial cell	LGALS2
0	0.268133	0.838	0.688	0	Epithelial cell	EPB41L2
0	0.267397	0.83	0.589	0	Epithelial cell	CLDN15
0	0.266554	0.887	0.632	0	Epithelial cell	CD320
0	0.266295	0.813	0.638	0	Epithelial cell	CXCL1
0	0.265523	0.738	0.54	0	Epithelial cell	RARRES1
0	0.26377	0.818	0.498	0	Epithelial cell	AC091271.1
0	0.262944	0.743	0.522	0	Epithelial cell	HIST1H2AH
0	0.262902	0.762	0.549	0	Epithelial cell	WNK4
0	0.262054	0.883	0.624	0	Epithelial cell	ITGB8
0	0.259973	0.783	0.72	0	Epithelial cell	FASN
0	0.259615	0.855	0.67	0	Epithelial cell	BIK
0	0.258769	0.707	0.596	0	Epithelial cell	TRABD2A
0	0.258112	0.718	0.458	0	Epithelial cell	CKMT1B
0	0.256089	0.68	0.373	0	Epithelial cell	DPEP1
0	0.255838	0.787	0.55	0	Epithelial cell	SLC3A1
0	0.255205	0.819	0.398	0	Epithelial cell	NFIB
0	0.253607	0.759	0.54	0	Epithelial cell	SLC1A1
0	0.251729	0.699	0.49	0	Epithelial cell	PROX1
0	0.25158	0.746	0.405	0	Epithelial cell	NOSTRIN
0	0.250609	0.802	0.608	0	Epithelial cell	ABCB1
4.24162e-303	0.28181	0.777	0.695	8.48324e-300	Epithelial cell	FDFT1
3.92227e-288	0.338059	0.675	0.603	7.84454e-285	Epithelial cell	PPARG
5.39138e-280	0.25719	0.724	0.64	1.07828e-276	Epithelial cell	MSMO1
5.59806e-277	0.271846	0.634	0.477	1.11961e-273	Epithelial cell	EPB41L1
7.96644e-271	0.32051	0.651	0.55	1.59329e-267	Epithelial cell	SNORC
1.05788e-269	0.575989	0.714	0.665	2.11575e-266	Epithelial cell	MIER3
2.82891e-265	0.319346	0.775	0.753	5.65782e-262	Epithelial cell	ROCK2
1.23571e-264	0.719274	0.613	0.332	2.47143e-261	Epithelial cell	PLA2G2A
2.19465e-264	0.28448	0.838	0.701	4.3893e-261	Epithelial cell	AREG
3.96652e-239	0.307322	0.803	0.729	7.93303e-236	Epithelial cell	IMPDH2
2.64076e-231	0.269171	0.82	0.806	5.28151e-228	Epithelial cell	SERPINB1
2.65169e-231	0.294452	0.711	0.668	5.30338e-228	Epithelial cell	MGST2
8.52379e-229	0.397774	0.82	0.655	1.70476e-225	Epithelial cell	OASL
4.07268e-209	0.255931	0.731	0.679	8.14535e-206	Epithelial cell	TP53INP2
1.82217e-207	0.444835	0.597	0.404	3.64435e-204	Epithelial cell	DMBT1
9.03199e-207	0.33437	0.864	0.863	1.8064e-203	Epithelial cell	PPA1
3.69289e-198	0.428097	0.921	0.873	7.38577e-195	Epithelial cell	HSPD1
1.98182e-187	0.405907	0.586	0.489	3.96364e-184	Epithelial cell	C1QTNF12
2.82159e-186	0.287376	0.783	0.682	5.64318e-183	Epithelial cell	MT1X
1.16086e-184	0.498357	0.77	0.703	2.32172e-181	Epithelial cell	HIST1H1C
1.66663e-181	0.283306	0.558	0.348	3.33325e-178	Epithelial cell	SCNN1B
8.42847e-149	0.399104	0.811	0.765	1.68569e-145	Epithelial cell	HIST1H4C
1.94128e-127	0.379935	0.661	0.625	3.88255e-124	Epithelial cell	C2orf88
9.66162e-123	0.329129	0.833	0.777	1.93232e-119	Epithelial cell	ERO1A
2.5662e-107	0.302277	0.675	0.618	5.1324e-104	Epithelial cell	MXD1
1.24582e-103	0.269475	0.653	0.65	2.49165e-100	Epithelial cell	GBP3
6.04845e-44	0.349546	0.55	0.418	1.20969e-40	Epithelial cell	CDA
3.83224e-27	0.273183	0.563	0.448	7.66448e-24	Epithelial cell	MT1H
0.00101754	0.37591	0.487	0.426	1	Epithelial cell	NXPE4
0	3.47854	0.913	0.567	0	Cancer stem cell	SPINK4
0	2.89003	0.977	0.651	0	Cancer stem cell	TFF3
0	2.61194	0.973	0.684	0	Cancer stem cell	FCGBP
0	2.47101	0.993	0.761	0	Cancer stem cell	MUC2
0	1.88639	0.893	0.525	0	Cancer stem cell	REP15
0	1.71719	0.982	0.761	0	Cancer stem cell	AGR2
0	1.6593	0.935	0.494	0	Cancer stem cell	KLK1
0	1.54905	0.822	0.512	0	Cancer stem cell	SPINK1
0	1.47085	0.852	0.687	0	Cancer stem cell	MKI67
0	1.37105	0.925	0.777	0	Cancer stem cell	CENPF
0	1.26647	0.975	0.776	0	Cancer stem cell	SLC12A2
0	1.21686	0.941	0.723	0	Cancer stem cell	ST6GALNAC1
0	1.16022	0.924	0.704	0	Cancer stem cell	TOP2A
0	1.12962	0.995	0.699	0	Cancer stem cell	KRT18
0	1.11585	0.978	0.606	0	Cancer stem cell	ELF3
0	1.05952	0.956	0.638	0	Cancer stem cell	CDC42EP5
0	1.00091	0.978	0.692	0	Cancer stem cell	LGALS4
0	0.924156	0.929	0.575	0	Cancer stem cell	GPX2
0	0.89949	0.872	0.553	0	Cancer stem cell	HEPACAM2
0	0.895497	0.934	0.776	0	Cancer stem cell	TFF1
0	0.891461	0.936	0.878	0	Cancer stem cell	HSPD1
0	0.888736	0.801	0.498	0	Cancer stem cell	REG1A
0	0.884637	0.931	0.625	0	Cancer stem cell	IGFBP2
0	0.872676	0.932	0.68	0	Cancer stem cell	TCEA3
0	0.835041	0.91	0.698	0	Cancer stem cell	GMDS
0	0.823824	0.806	0.493	0	Cancer stem cell	WFDC2
0	0.800131	0.966	0.668	0	Cancer stem cell	DSP
0	0.789596	0.85	0.69	0	Cancer stem cell	MT1E
0	0.784521	0.828	0.639	0	Cancer stem cell	S100P
0	0.776128	0.842	0.583	0	Cancer stem cell	RASD1
0	0.775237	0.951	0.752	0	Cancer stem cell	TPM1
0	0.748188	0.814	0.54	0	Cancer stem cell	FAM3D
0	0.743228	0.935	0.805	0	Cancer stem cell	ANKRD36C
0	0.742597	0.909	0.561	0	Cancer stem cell	RAP1GAP
0	0.739685	0.925	0.689	0	Cancer stem cell	TCIM
0	0.739646	0.921	0.633	0	Cancer stem cell	SOX9
0	0.738502	0.959	0.716	0	Cancer stem cell	S100A14
0	0.73695	0.941	0.841	0	Cancer stem cell	KLF4
0	0.736307	0.84	0.446	0	Cancer stem cell	GALNT5
0	0.722578	0.948	0.885	0	Cancer stem cell	TXN
0	0.721483	0.902	0.68	0	Cancer stem cell	HES6
0	0.717245	0.95	0.636	0	Cancer stem cell	EPCAM
0	0.717142	0.867	0.408	0	Cancer stem cell	SPDEF
0	0.715199	0.951	0.655	0	Cancer stem cell	HES1
0	0.711803	0.955	0.715	0	Cancer stem cell	SOX4
0	0.709247	0.951	0.616	0	Cancer stem cell	CLDN3
0	0.700856	0.841	0.53	0	Cancer stem cell	EHF
0	0.687613	0.914	0.763	0	Cancer stem cell	FDPS
0	0.684126	0.909	0.74	0	Cancer stem cell	EMP2
0	0.683283	0.879	0.727	0	Cancer stem cell	HMGCS1
0	0.678236	0.849	0.512	0	Cancer stem cell	CREB3L1
0	0.671894	0.854	0.614	0	Cancer stem cell	AGR3
0	0.671866	0.854	0.706	0	Cancer stem cell	ATAD5
0	0.667114	0.977	0.723	0	Cancer stem cell	CLDN4
0	0.666814	0.735	0.459	0	Cancer stem cell	MT1G
0	0.666691	0.858	0.699	0	Cancer stem cell	MCM7
0	0.66558	0.932	0.712	0	Cancer stem cell	DSG2
0	0.662658	0.854	0.557	0	Cancer stem cell	GDF15
0	0.662264	0.887	0.631	0	Cancer stem cell	KLF5
0	0.657834	0.753	0.613	0	Cancer stem cell	ASPM
0	0.644364	0.906	0.689	0	Cancer stem cell	FDFT1
0	0.641873	0.763	0.633	0	Cancer stem cell	KIAA1324
0	0.640608	0.893	0.531	0	Cancer stem cell	SMIM22
0	0.636518	0.914	0.765	0	Cancer stem cell	GFPT1
0	0.631824	0.846	0.577	0	Cancer stem cell	MLPH
0	0.62632	0.893	0.681	0	Cancer stem cell	CAMK2N1
0	0.625575	0.913	0.82	0	Cancer stem cell	SPTBN1
0	0.624416	0.956	0.75	0	Cancer stem cell	APP
0	0.621844	0.82	0.546	0	Cancer stem cell	NXPE1
0	0.615407	0.912	0.712	0	Cancer stem cell	ETS2
0	0.613687	0.856	0.54	0	Cancer stem cell	PRUNE2
0	0.613667	0.81	0.55	0	Cancer stem cell	LCN2
0	0.610208	0.899	0.558	0	Cancer stem cell	SLC44A4
0	0.608116	0.859	0.618	0	Cancer stem cell	ARFGEF3
0	0.604446	0.962	0.755	0	Cancer stem cell	ATP1B1
0	0.596088	0.848	0.714	0	Cancer stem cell	TSPAN13
0	0.595428	0.858	0.609	0	Cancer stem cell	CKB
0	0.594964	0.863	0.655	0	Cancer stem cell	GALNT12
0	0.586238	0.991	0.674	0	Cancer stem cell	KRT8
0	0.581327	0.89	0.519	0	Cancer stem cell	TPSG1
0	0.575728	0.916	0.756	0	Cancer stem cell	TKT
0	0.572313	0.76	0.437	0	Cancer stem cell	SCNN1A
0	0.571003	0.866	0.555	0	Cancer stem cell	PCLO
0	0.569108	0.862	0.75	0	Cancer stem cell	GALNT3
0	0.565543	0.856	0.677	0	Cancer stem cell	ADAM15
0	0.564447	0.862	0.725	0	Cancer stem cell	EBP
0	0.562667	0.911	0.737	0	Cancer stem cell	ITGA6
0	0.559964	0.803	0.643	0	Cancer stem cell	TYMS
0	0.559808	0.829	0.694	0	Cancer stem cell	PAICS
0	0.559635	0.866	0.558	0	Cancer stem cell	UBE2C
0	0.557312	0.867	0.623	0	Cancer stem cell	PPP1R1B
0	0.55371	0.863	0.751	0	Cancer stem cell	MUC5B
0	0.549903	0.922	0.621	0	Cancer stem cell	POF1B
0	0.541318	0.882	0.721	0	Cancer stem cell	TOMM40
0	0.541259	0.87	0.73	0	Cancer stem cell	IMPDH2
0	0.541219	0.822	0.676	0	Cancer stem cell	MAP7
0	0.540168	0.774	0.578	0	Cancer stem cell	WNK4
0	0.536563	0.817	0.635	0	Cancer stem cell	CKAP4
0	0.535935	0.758	0.559	0	Cancer stem cell	PLCB4
0	0.534877	0.871	0.651	0	Cancer stem cell	ALDH1A1
0	0.534288	0.811	0.634	0	Cancer stem cell	CENPE
0	0.53403	0.773	0.432	0	Cancer stem cell	FOXA3
0	0.532638	0.848	0.673	0	Cancer stem cell	AC103702.2
0	0.530268	0.837	0.691	0	Cancer stem cell	GALNT7
0	0.529344	0.926	0.642	0	Cancer stem cell	CA12
0	0.528824	0.806	0.607	0	Cancer stem cell	TK1
0	0.526862	0.83	0.468	0	Cancer stem cell	CDX2
0	0.523682	0.868	0.753	0	Cancer stem cell	FAM13A
0	0.518678	0.866	0.678	0	Cancer stem cell	TRAP1
0	0.515046	0.9	0.622	0	Cancer stem cell	GMNN
0	0.514566	0.894	0.669	0	Cancer stem cell	MCM3
0	0.514121	0.831	0.625	0	Cancer stem cell	NUDT8
0	0.5115	0.906	0.646	0	Cancer stem cell	CDX1
0	0.509801	0.896	0.624	0	Cancer stem cell	TRIM2
0	0.505787	0.91	0.635	0	Cancer stem cell	PLPP2
0	0.504213	0.864	0.738	0	Cancer stem cell	HMGA1
0	0.503977	0.912	0.742	0	Cancer stem cell	CERS6
0	0.502318	0.943	0.687	0	Cancer stem cell	IER3
0	0.501263	0.826	0.757	0	Cancer stem cell	HMGCR
0	0.499937	0.821	0.662	0	Cancer stem cell	WDR34
0	0.496296	0.866	0.707	0	Cancer stem cell	C19orf48
0	0.495428	0.885	0.68	0	Cancer stem cell	ABHD11
0	0.495306	0.82	0.448	0	Cancer stem cell	RAB26
0	0.49485	0.856	0.62	0	Cancer stem cell	EPHB3
0	0.492943	0.842	0.721	0	Cancer stem cell	FASN
0	0.492806	0.918	0.641	0	Cancer stem cell	MTUS1
0	0.492702	0.837	0.508	0	Cancer stem cell	C21orf58
0	0.492025	0.702	0.517	0	Cancer stem cell	BIRC5
0	0.49181	0.817	0.564	0	Cancer stem cell	BCAS1
0	0.491336	0.893	0.798	0	Cancer stem cell	GOLIM4
0	0.486874	0.838	0.616	0	Cancer stem cell	FAT1
0	0.486824	0.82	0.656	0	Cancer stem cell	MAD2L1
0	0.486373	0.948	0.755	0	Cancer stem cell	EGR1
0	0.485348	0.918	0.757	0	Cancer stem cell	MARCKSL1
0	0.485317	0.908	0.689	0	Cancer stem cell	BIK
0	0.483356	0.832	0.729	0	Cancer stem cell	BRI3BP
0	0.482893	0.807	0.648	0	Cancer stem cell	MCM4
0	0.481718	0.741	0.494	0	Cancer stem cell	HSD11B2
0	0.480749	0.884	0.647	0	Cancer stem cell	CDT1
0	0.478771	0.86	0.587	0	Cancer stem cell	FERMT1
0	0.471914	0.925	0.779	0	Cancer stem cell	CD9
0	0.470142	0.897	0.531	0	Cancer stem cell	SHROOM3
0	0.469586	0.851	0.45	0	Cancer stem cell	TMPRSS4
0	0.469422	0.907	0.642	0	Cancer stem cell	MUC13
0	0.46704	0.806	0.7	0	Cancer stem cell	ECT2
0	0.463786	0.832	0.546	0	Cancer stem cell	CCNA2
0	0.462341	0.86	0.622	0	Cancer stem cell	VIL1
0	0.46074	0.896	0.707	0	Cancer stem cell	NET1
0	0.459413	0.909	0.588	0	Cancer stem cell	INSR
0	0.457698	0.872	0.705	0	Cancer stem cell	PHLDA2
0	0.45762	0.893	0.664	0	Cancer stem cell	SIPA1L2
0	0.456943	0.78	0.518	0	Cancer stem cell	CDC20
0	0.455458	0.912	0.698	0	Cancer stem cell	RNASE1
0	0.454528	0.813	0.543	0	Cancer stem cell	H1F0
0	0.453966	0.956	0.83	0	Cancer stem cell	RHOB
0	0.453458	0.774	0.452	0	Cancer stem cell	ESRP1
0	0.451645	0.93	0.816	0	Cancer stem cell	KCNQ1OT1
0	0.451135	0.899	0.687	0	Cancer stem cell	PDLIM1
0	0.448631	0.749	0.62	0	Cancer stem cell	NEDD4L
0	0.445034	0.736	0.55	0	Cancer stem cell	GTSE1
0	0.443885	0.834	0.634	0	Cancer stem cell	MBOAT2
0	0.43947	0.783	0.631	0	Cancer stem cell	GNE
0	0.431704	0.811	0.562	0	Cancer stem cell	SAPCD2
0	0.430966	0.867	0.658	0	Cancer stem cell	HIST1H1E
0	0.430285	0.858	0.732	0	Cancer stem cell	PERP
0	0.430079	0.845	0.569	0	Cancer stem cell	CDCA7
0	0.4288	0.805	0.618	0	Cancer stem cell	DHCR24
0	0.428587	0.873	0.659	0	Cancer stem cell	LSR
0	0.426038	0.892	0.618	0	Cancer stem cell	PKP3
0	0.425196	0.819	0.574	0	Cancer stem cell	RASEF
0	0.418616	0.934	0.657	0	Cancer stem cell	RAMP1
0	0.414741	0.845	0.606	0	Cancer stem cell	DDAH1
0	0.414555	0.725	0.63	0	Cancer stem cell	CLSPN
0	0.411856	0.91	0.621	0	Cancer stem cell	FAM3B
0	0.408879	0.751	0.644	0	Cancer stem cell	ZWINT
0	0.407952	0.814	0.629	0	Cancer stem cell	EXPH5
0	0.405634	0.818	0.629	0	Cancer stem cell	HMGB3
0	0.404084	0.875	0.664	0	Cancer stem cell	PTPRF
0	0.400705	0.911	0.675	0	Cancer stem cell	HOXB7
0	0.398809	0.839	0.67	0	Cancer stem cell	ASRGL1
0	0.3955	0.868	0.436	0	Cancer stem cell	KCNK1
0	0.39331	0.794	0.627	0	Cancer stem cell	GGH
0	0.392363	0.729	0.591	0	Cancer stem cell	UBE2T
0	0.386181	0.864	0.68	0	Cancer stem cell	ST14
0	0.385049	0.836	0.676	0	Cancer stem cell	HACD3
0	0.382854	0.878	0.616	0	Cancer stem cell	EPHA2
0	0.382526	0.795	0.657	0	Cancer stem cell	CCNB2
0	0.382177	0.905	0.629	0	Cancer stem cell	CDH17
0	0.380832	0.796	0.597	0	Cancer stem cell	PBK
0	0.380561	0.885	0.655	0	Cancer stem cell	ARL14
0	0.379311	0.759	0.624	0	Cancer stem cell	FANCI
0	0.378097	0.829	0.559	0	Cancer stem cell	MAL2
0	0.376978	0.851	0.757	0	Cancer stem cell	ZKSCAN1
0	0.376946	0.848	0.597	0	Cancer stem cell	PKP2
0	0.376854	0.818	0.49	0	Cancer stem cell	BACE2
0	0.376813	0.796	0.552	0	Cancer stem cell	RAB25
0	0.376371	0.923	0.756	0	Cancer stem cell	HIST1H4C
0	0.374556	0.847	0.49	0	Cancer stem cell	USH1C
0	0.374105	0.893	0.547	0	Cancer stem cell	KCNE3
0	0.369868	0.817	0.706	0	Cancer stem cell	CMAS
0	0.369442	0.796	0.597	0	Cancer stem cell	MYO10
0	0.369396	0.885	0.757	0	Cancer stem cell	LRRC75A
0	0.369282	0.891	0.755	0	Cancer stem cell	PTMS
0	0.368465	0.825	0.691	0	Cancer stem cell	CDK1
0	0.368213	0.902	0.833	0	Cancer stem cell	DSTN
0	0.364842	0.856	0.682	0	Cancer stem cell	ENC1
0	0.36219	0.816	0.762	0	Cancer stem cell	ATP8B1
0	0.359402	0.798	0.68	0	Cancer stem cell	ZNF703
0	0.358391	0.752	0.624	0	Cancer stem cell	GINS2
0	0.357751	0.836	0.655	0	Cancer stem cell	CDC6
0	0.357199	0.736	0.491	0	Cancer stem cell	CENPJ
0	0.356493	0.913	0.7	0	Cancer stem cell	TSC22D1
0	0.355029	0.852	0.517	0	Cancer stem cell	EFNA1
0	0.354093	0.798	0.663	0	Cancer stem cell	DTYMK
0	0.353183	0.787	0.509	0	Cancer stem cell	OLFM4
0	0.35273	0.837	0.55	0	Cancer stem cell	FAM111B
0	0.351849	0.832	0.536	0	Cancer stem cell	GATA6
0	0.351092	0.865	0.652	0	Cancer stem cell	SOWAHC
0	0.350647	0.818	0.671	0	Cancer stem cell	LDLR
0	0.349717	0.76	0.621	0	Cancer stem cell	DLL1
0	0.349438	0.832	0.679	0	Cancer stem cell	CKAP5
0	0.348452	0.846	0.648	0	Cancer stem cell	CENPU
0	0.348408	0.862	0.686	0	Cancer stem cell	EPS8L3
0	0.347299	0.963	0.844	0	Cancer stem cell	LGALS3
0	0.346603	0.84	0.597	0	Cancer stem cell	S100A16
0	0.346219	0.876	0.589	0	Cancer stem cell	AKR7A3
0	0.346053	0.858	0.663	0	Cancer stem cell	ABCC3
0	0.345865	0.905	0.565	0	Cancer stem cell	AC020656.2
0	0.343638	0.906	0.676	0	Cancer stem cell	RND3
0	0.341743	0.86	0.58	0	Cancer stem cell	EPPK1
0	0.339551	0.913	0.81	0	Cancer stem cell	TSPAN3
0	0.339297	0.892	0.765	0	Cancer stem cell	BMP2K
0	0.339082	0.788	0.562	0	Cancer stem cell	AC005837.1
0	0.338891	0.826	0.585	0	Cancer stem cell	NOXO1
0	0.33855	0.85	0.632	0	Cancer stem cell	CDH1
0	0.335334	0.791	0.528	0	Cancer stem cell	LIPH
0	0.334659	0.824	0.68	0	Cancer stem cell	NTHL1
0	0.333658	0.831	0.517	0	Cancer stem cell	PCSK9
0	0.332911	0.83	0.627	0	Cancer stem cell	MYC
0	0.331752	0.972	0.878	0	Cancer stem cell	LYZ
0	0.327652	0.819	0.675	0	Cancer stem cell	MYB
0	0.325396	0.832	0.609	0	Cancer stem cell	NCKAP1
0	0.322955	0.897	0.678	0	Cancer stem cell	ALDH2
0	0.322668	0.793	0.596	0	Cancer stem cell	KIF14
0	0.322359	0.845	0.615	0	Cancer stem cell	STXBP6
0	0.320993	0.836	0.675	0	Cancer stem cell	ASPH
0	0.320735	0.936	0.63	0	Cancer stem cell	TSPAN8
0	0.319751	0.759	0.67	0	Cancer stem cell	MIS18A
0	0.317219	0.816	0.653	0	Cancer stem cell	AMN
0	0.317023	0.787	0.511	0	Cancer stem cell	TOX3
0	0.31574	0.835	0.623	0	Cancer stem cell	TMEM97
0	0.31543	0.901	0.643	0	Cancer stem cell	TGFBI
0	0.315375	0.901	0.673	0	Cancer stem cell	SPINT1
0	0.314433	0.763	0.561	0	Cancer stem cell	KIF4A
0	0.314231	0.762	0.609	0	Cancer stem cell	POLQ
0	0.312983	0.877	0.69	0	Cancer stem cell	FOXQ1
0	0.312124	0.784	0.575	0	Cancer stem cell	ABHD17C
0	0.310826	0.775	0.637	0	Cancer stem cell	NCAPD2
0	0.310149	0.864	0.588	0	Cancer stem cell	SERINC2
0	0.309674	0.841	0.556	0	Cancer stem cell	ADM
0	0.308342	0.819	0.51	0	Cancer stem cell	DIAPH3
0	0.308298	0.807	0.628	0	Cancer stem cell	CDKN3
0	0.307625	0.764	0.596	0	Cancer stem cell	AURKB
0	0.307509	0.868	0.585	0	Cancer stem cell	ARHGAP11A
0	0.307412	0.789	0.561	0	Cancer stem cell	RARRES1
0	0.307282	0.864	0.517	0	Cancer stem cell	PRSS8
0	0.306803	0.823	0.629	0	Cancer stem cell	SPRY2
0	0.304847	0.856	0.754	0	Cancer stem cell	PYGB
0	0.304609	0.804	0.499	0	Cancer stem cell	MECOM
0	0.304244	0.807	0.581	0	Cancer stem cell	FNBP1L
0	0.302657	0.702	0.53	0	Cancer stem cell	XRCC2
0	0.300043	0.75	0.603	0	Cancer stem cell	HMMR
0	0.298339	0.859	0.602	0	Cancer stem cell	ASF1B
0	0.297948	0.847	0.477	0	Cancer stem cell	SCIN
0	0.296816	0.914	0.736	0	Cancer stem cell	NBL1
0	0.29565	0.855	0.67	0	Cancer stem cell	UACA
0	0.295494	0.765	0.576	0	Cancer stem cell	MYO7B
0	0.294717	0.723	0.536	0	Cancer stem cell	COL16A1
0	0.294693	0.847	0.69	0	Cancer stem cell	TST
0	0.294369	0.826	0.642	0	Cancer stem cell	GPR160
0	0.292055	0.806	0.535	0	Cancer stem cell	TMC5
0	0.292052	0.794	0.563	0	Cancer stem cell	TEAD1
0	0.288532	0.831	0.647	0	Cancer stem cell	CDS1
0	0.287046	0.733	0.541	0	Cancer stem cell	EPHB2
0	0.284801	0.763	0.531	0	Cancer stem cell	LIPG
0	0.283915	0.742	0.554	0	Cancer stem cell	HIST1H2AH
0	0.283565	0.765	0.517	0	Cancer stem cell	CLRN3
0	0.283351	0.826	0.529	0	Cancer stem cell	ARSE
0	0.282448	0.814	0.465	0	Cancer stem cell	IRF6
0	0.280743	0.82	0.525	0	Cancer stem cell	NR2F2
0	0.279815	0.861	0.649	0	Cancer stem cell	NRARP
0	0.279311	0.839	0.643	0	Cancer stem cell	MACC1
0	0.279153	0.995	0.941	0	Cancer stem cell	S100A6
0	0.273877	0.866	0.74	0	Cancer stem cell	SLC9A3R2
0	0.273472	0.921	0.645	0	Cancer stem cell	DSC2
0	0.272202	0.838	0.706	0	Cancer stem cell	FAM213A
0	0.271368	0.874	0.68	0	Cancer stem cell	NFE2L3
0	0.271105	0.797	0.555	0	Cancer stem cell	PLEK2
0	0.26886	0.802	0.587	0	Cancer stem cell	ITGA2
0	0.267542	0.825	0.68	0	Cancer stem cell	LMO7
0	0.266337	0.857	0.563	0	Cancer stem cell	HMGCS2
0	0.263275	0.951	0.705	0	Cancer stem cell	IFI27
0	0.261053	0.792	0.639	0	Cancer stem cell	HEPH
0	0.26067	0.826	0.543	0	Cancer stem cell	TNFRSF11A
0	0.259544	0.764	0.483	0	Cancer stem cell	GUCY2C
0	0.25873	0.79	0.595	0	Cancer stem cell	HOXA9
0	0.257878	0.829	0.573	0	Cancer stem cell	AC023157.3
0	0.254899	0.828	0.5	0	Cancer stem cell	FOXM1
0	0.253233	0.789	0.489	0	Cancer stem cell	DACH1
0	0.252983	0.761	0.593	0	Cancer stem cell	E2F8
0	0.252809	0.83	0.66	0	Cancer stem cell	RAB13
0	0.252612	0.878	0.72	0	Cancer stem cell	TESC
0	0.252278	0.859	0.628	0	Cancer stem cell	HBEGF
0	0.252121	0.965	0.638	0	Cancer stem cell	KRT19
0	0.251737	0.81	0.534	0	Cancer stem cell	GGT6
0	0.251355	0.811	0.435	0	Cancer stem cell	FAM177B
0	0.250607	0.889	0.698	0	Cancer stem cell	EIF4E
2.92253e-307	0.314044	0.7	0.571	5.84507e-304	Cancer stem cell	HJURP
2.36303e-298	0.250443	0.722	0.577	4.72605e-295	Cancer stem cell	NCAPG
3.13734e-298	0.280656	0.858	0.668	6.27468e-295	Cancer stem cell	ILF3-DT
3.85855e-298	0.410851	0.757	0.648	7.71711e-295	Cancer stem cell	MSMO1
3.34097e-297	0.639735	0.843	0.737	6.68193e-294	Cancer stem cell	PCNA
5.91783e-297	0.264171	0.76	0.663	1.18357e-293	Cancer stem cell	CENPK
6.21788e-293	0.580639	0.843	0.752	1.24358e-289	Cancer stem cell	HELLS
3.4816e-292	0.39826	0.822	0.75	6.9632e-289	Cancer stem cell	ROCK2
2.27572e-290	0.280113	0.769	0.592	4.55144e-287	Cancer stem cell	SGO2
1.41862e-288	0.290484	0.793	0.65	2.83723e-285	Cancer stem cell	JUP
3.21838e-283	0.270375	0.736	0.613	6.43676e-280	Cancer stem cell	ANLN
2.16681e-281	0.272383	0.809	0.688	4.33361e-278	Cancer stem cell	EFNB2
1.84559e-280	0.378753	0.748	0.591	3.69118e-277	Cancer stem cell	SCD
4.4343e-277	0.360397	0.735	0.685	8.8686e-274	Cancer stem cell	SQLE
1.70986e-275	0.316605	0.881	0.772	3.41973e-272	Cancer stem cell	NCOA7
1.87521e-275	0.250241	0.704	0.58	3.75042e-272	Cancer stem cell	CDCA8
7.85877e-271	0.319679	0.712	0.572	1.57175e-267	Cancer stem cell	PCCA
9.72317e-271	0.325926	0.837	0.73	1.94463e-267	Cancer stem cell	ANXA4
6.07698e-269	0.558742	0.922	0.886	1.2154e-265	Cancer stem cell	HMGB1
6.97202e-269	0.436398	0.915	0.762	1.3944e-265	Cancer stem cell	ATF3
1.66135e-267	0.329372	0.876	0.743	3.32271e-264	Cancer stem cell	SMIM14
6.39868e-267	0.323667	0.813	0.708	1.27974e-263	Cancer stem cell	DMAC1
2.91244e-266	0.300617	0.722	0.606	5.82488e-263	Cancer stem cell	ADGRG1
8.06591e-265	0.293623	0.777	0.67	1.61318e-261	Cancer stem cell	EIF4EBP1
2.6718e-260	0.344406	0.936	0.845	5.34361e-257	Cancer stem cell	XBP1
1.54955e-259	0.355037	0.816	0.714	3.09909e-256	Cancer stem cell	IPO5
1.15797e-257	0.307279	0.974	0.905	2.31593e-254	Cancer stem cell	S100A10
2.28234e-256	0.272379	0.702	0.454	4.56469e-253	Cancer stem cell	PRR15L
4.64289e-256	0.298033	0.868	0.769	9.28578e-253	Cancer stem cell	HSD17B12
3.5861e-255	0.258772	0.749	0.639	7.1722e-252	Cancer stem cell	CENPW
8.17113e-255	0.386731	0.766	0.679	1.63423e-251	Cancer stem cell	DCTPP1
7.91471e-251	0.263577	0.765	0.583	1.58294e-247	Cancer stem cell	FAM114A1
6.67614e-250	0.32041	0.766	0.603	1.33523e-246	Cancer stem cell	HSPA2
6.66942e-243	0.508556	0.804	0.731	1.33388e-239	Cancer stem cell	SMC2
8.02249e-240	0.334074	0.694	0.571	1.6045e-236	Cancer stem cell	CEP55
2.6013e-238	0.278875	0.796	0.64	5.2026e-235	Cancer stem cell	RASSF6
2.33849e-235	0.299705	0.875	0.775	4.67698e-232	Cancer stem cell	YBX3
3.25639e-234	0.28669	0.714	0.582	6.51277e-231	Cancer stem cell	SLC25A10
5.21716e-234	0.331846	0.756	0.664	1.04343e-230	Cancer stem cell	KIF11
4.78659e-232	0.309896	0.682	0.56	9.57318e-229	Cancer stem cell	SNORC
7.34754e-229	0.678327	0.888	0.849	1.46951e-225	Cancer stem cell	TUBA1B
2.05892e-223	0.974179	0.823	0.801	4.11784e-220	Cancer stem cell	HMGB2
6.9097e-223	0.254174	0.873	0.716	1.38194e-219	Cancer stem cell	DNMT1
1.51616e-218	0.541933	0.829	0.749	3.03232e-215	Cancer stem cell	SMC4
3.72976e-213	0.396759	0.76	0.707	7.45952e-210	Cancer stem cell	GGCT
1.59726e-207	0.401685	0.754	0.687	3.19451e-204	Cancer stem cell	NUSAP1
3.46617e-207	0.311106	0.758	0.648	6.93234e-204	Cancer stem cell	IL13RA1
2.67168e-206	0.287872	0.734	0.631	5.34335e-203	Cancer stem cell	IDH1
4.46132e-203	0.265914	0.803	0.693	8.92263e-200	Cancer stem cell	MT1X
4.4927e-199	0.359987	0.724	0.691	8.98539e-196	Cancer stem cell	NEURL1
1.3596e-196	0.333168	0.78	0.674	2.7192e-193	Cancer stem cell	ATAD2
4.41772e-189	0.398846	0.693	0.675	8.83543e-186	Cancer stem cell	CENPM
1.77034e-187	0.330292	0.785	0.714	3.54068e-184	Cancer stem cell	MGLL
6.44916e-184	0.350782	0.696	0.657	1.28983e-180	Cancer stem cell	KRTCAP3
6.35951e-183	0.268943	0.678	0.558	1.2719e-179	Cancer stem cell	RNF43
7.57944e-183	0.260911	0.839	0.762	1.51589e-179	Cancer stem cell	SERPINB6
9.36827e-182	0.594908	0.614	0.5	1.87365e-178	Cancer stem cell	TPX2
5.13811e-180	0.262185	0.867	0.766	1.02762e-176	Cancer stem cell	TRIB1
2.97561e-179	0.310719	0.74	0.686	5.95122e-176	Cancer stem cell	AHCY
5.19109e-173	0.282284	0.702	0.49	1.03822e-169	Cancer stem cell	AOC1
4.0335e-172	0.332852	0.74	0.713	8.067e-169	Cancer stem cell	MVD
1.45174e-168	0.280153	0.784	0.7	2.90349e-165	Cancer stem cell	DKC1
3.07733e-167	0.261226	0.745	0.669	6.15465e-164	Cancer stem cell	MGST2
8.3951e-167	0.251385	0.754	0.729	1.67902e-163	Cancer stem cell	GOT2
7.47703e-164	0.46178	0.715	0.648	1.49541e-160	Cancer stem cell	CCNB1
8.81253e-158	0.591989	0.83	0.721	1.76251e-154	Cancer stem cell	PTTG1
1.55666e-153	0.303561	0.657	0.609	3.11333e-150	Cancer stem cell	MCF2L
1.17986e-150	0.348546	0.819	0.752	2.35972e-147	Cancer stem cell	TUBB
5.52448e-148	0.500785	0.745	0.718	1.1049e-144	Cancer stem cell	BRCA2
6.39388e-145	0.272167	0.628	0.57	1.27878e-141	Cancer stem cell	MYBL2
8.90704e-143	0.51459	0.789	0.771	1.78141e-139	Cancer stem cell	C1QBP
5.33948e-138	0.291106	0.598	0.418	1.0679e-134	Cancer stem cell	DNAJC12
4.11078e-133	0.690127	0.649	0.589	8.22156e-130	Cancer stem cell	SERPINA1
2.31525e-130	0.275668	0.715	0.671	4.63051e-127	Cancer stem cell	ACAT2
3.09581e-129	0.324615	0.615	0.516	6.19163e-126	Cancer stem cell	DLGAP5
1.40447e-126	0.25452	0.865	0.802	2.80894e-123	Cancer stem cell	DUT
4.06292e-120	0.386934	0.708	0.692	8.12584e-117	Cancer stem cell	CD320
4.61465e-115	0.365751	0.88	0.816	9.22931e-112	Cancer stem cell	HSPE1
1.00544e-114	0.417239	0.771	0.793	2.01087e-111	Cancer stem cell	ATP5MC1
2.44915e-112	0.282447	0.603	0.585	4.89829e-109	Cancer stem cell	PLK1
2.53612e-110	0.324683	0.889	0.86	5.07224e-107	Cancer stem cell	PPA1
1.95471e-102	0.250103	0.727	0.69	3.90942e-99	Cancer stem cell	RRM1
1.81731e-99	0.307426	0.646	0.687	3.63461e-96	Cancer stem cell	MCM2
2.97797e-88	0.253176	0.888	0.87	5.95595e-85	Cancer stem cell	ODC1
1.97464e-84	0.494864	0.784	0.803	3.94928e-81	Cancer stem cell	RANBP1
6.7369e-78	0.517728	0.682	0.717	1.34738e-74	Cancer stem cell	KIF20B
9.59055e-74	0.447577	0.903	0.901	1.91811e-70	Cancer stem cell	H2AFZ
2.77103e-51	0.280479	0.586	0.599	5.54206e-48	Cancer stem cell	CCDC34
0	1.88008	0.947	0.714	0	Immune cell	CD83
0	1.61402	0.914	0.725	0	Immune cell	POU2F2
0	1.61343	0.903	0.642	0	Immune cell	CD79A
0	1.58831	0.981	0.803	0	Immune cell	HLA-DPB1
0	1.57693	0.996	0.859	0	Immune cell	CD74
0	1.47646	0.981	0.815	0	Immune cell	HLA-DRA
0	1.36084	0.966	0.755	0	Immune cell	HLA-DRB1
0	1.29746	0.963	0.869	0	Immune cell	NR4A2
0	1.18892	0.881	0.563	0	Immune cell	MEF2C
0	1.1652	0.974	0.874	0	Immune cell	REL
0	1.15666	0.82	0.575	0	Immune cell	CD79B
0	1.15599	0.84	0.341	0	Immune cell	PAX5
0	1.13617	0.97	0.817	0	Immune cell	CD52
0	1.0972	0.955	0.752	0	Immune cell	HLA-DPA1
0	1.07122	0.922	0.889	0	Immune cell	KLF2
0	1.05934	0.907	0.772	0	Immune cell	RASGEF1B
0	1.04779	0.831	0.688	0	Immune cell	IRF8
0	1.02118	0.875	0.632	0	Immune cell	HLA-DQA1
0	0.988232	0.791	0.521	0	Immune cell	IGHM
0	0.977525	0.952	0.786	0	Immune cell	LAPTM5
0	0.883364	0.859	0.691	0	Immune cell	NFKBID
0	0.83554	0.893	0.618	0	Immune cell	TCF4
0	0.821009	0.771	0.452	0	Immune cell	44256
0	0.818663	0.862	0.731	0	Immune cell	LYN
0	0.793224	0.818	0.627	0	Immune cell	LY86
0	0.785466	0.823	0.692	0	Immune cell	SWAP70
0	0.784418	0.881	0.745	0	Immune cell	BASP1
0	0.781102	0.832	0.724	0	Immune cell	ADAM28
0	0.779118	0.852	0.693	0	Immune cell	HLA-DQB1
0	0.761915	0.824	0.672	0	Immune cell	EGR3
0	0.749067	0.887	0.827	0	Immune cell	SLC2A3
0	0.734678	0.818	0.511	0	Immune cell	BCAS4
0	0.696696	0.842	0.77	0	Immune cell	RILPL2
0	0.672901	0.834	0.669	0	Immune cell	LTB
0	0.660121	0.815	0.595	0	Immune cell	POU2AF1
0	0.644844	0.876	0.709	0	Immune cell	CORO1A
0	0.634611	0.811	0.599	0	Immune cell	HLA-DMA
0	0.582387	0.806	0.522	0	Immune cell	HLA-DMB
0	0.570086	0.844	0.628	0	Immune cell	BCL2A1
0	0.568653	0.736	0.544	0	Immune cell	FAM30A
0	0.549374	0.76	0.551	0	Immune cell	SCIMP
0	0.529452	0.867	0.765	0	Immune cell	UCP2
0	0.524199	0.818	0.627	0	Immune cell	RASSF2
0	0.51609	0.803	0.57	0	Immune cell	HLA-DOA
0	0.514539	0.736	0.427	0	Immune cell	RUBCNL
0	0.512053	0.866	0.846	0	Immune cell	ZDBF2
0	0.510697	0.839	0.699	0	Immune cell	CKAP2
0	0.509066	0.789	0.527	0	Immune cell	GPR18
0	0.501007	0.837	0.732	0	Immune cell	MAP4K4
0	0.500776	0.771	0.682	0	Immune cell	LAT2
0	0.493073	0.824	0.67	0	Immune cell	PIK3AP1
0	0.466677	0.8	0.702	0	Immune cell	FAM49A
0	0.351466	0.773	0.643	0	Immune cell	FCGR2B
0	0.285549	0.829	0.653	0	Immune cell	SCPEP1
0	0.256321	0.732	0.534	0	Immune cell	LRRK2
5.57376e-302	0.521323	0.734	0.541	1.11475e-298	Immune cell	CD40
6.99757e-301	0.43321	0.892	0.85	1.39951e-297	Immune cell	NR4A3
4.73402e-297	0.613512	0.829	0.775	9.46804e-294	Immune cell	SESN3
3.5638e-295	0.273846	0.807	0.658	7.12759e-292	Immune cell	THEMIS2
2.75889e-291	0.5394	0.788	0.665	5.51777e-288	Immune cell	CCR7
1.04048e-286	0.672963	0.89	0.806	2.08096e-283	Immune cell	RGS2
1.64929e-283	0.561899	0.846	0.748	3.29858e-280	Immune cell	TAGAP
4.95843e-281	0.510159	0.799	0.716	9.91687e-278	Immune cell	DAPP1
3.64515e-280	0.274815	0.779	0.733	7.29031e-277	Immune cell	CYBB
3.09681e-276	0.785915	0.857	0.752	6.19362e-273	Immune cell	SMIM14
3.56519e-272	0.604572	0.768	0.646	7.13038e-269	Immune cell	SELL
4.40082e-270	0.547202	0.809	0.728	8.80164e-267	Immune cell	ZNF165
1.1521e-269	0.571073	0.867	0.76	2.30421e-266	Immune cell	GPR183
2.35147e-269	0.784391	0.758	0.669	4.70293e-266	Immune cell	GRASP
2.53751e-267	0.784098	0.842	0.738	5.07501e-264	Immune cell	CD69
2.15336e-262	0.295091	0.764	0.669	4.30671e-259	Immune cell	TTN
5.1161e-259	0.674154	0.913	0.841	1.02322e-255	Immune cell	ZNF331
3.28413e-258	0.390544	0.758	0.646	6.56825e-255	Immune cell	LRMP
1.54859e-254	0.267573	0.691	0.558	3.09718e-251	Immune cell	WDFY4
3.97174e-244	0.640614	0.87	0.762	7.94347e-241	Immune cell	ZFAS1
3.95397e-207	0.310173	0.797	0.673	7.90793e-204	Immune cell	NCKAP1L
6.85591e-205	0.374832	0.895	0.789	1.37118e-201	Immune cell	COTL1
8.07948e-205	0.320751	0.848	0.738	1.6159e-201	Immune cell	UGCG
5.09861e-203	0.412755	0.86	0.748	1.01972e-199	Immune cell	LSP1
4.63651e-198	0.324662	0.898	0.782	9.27302e-195	Immune cell	LCP1
1.12767e-192	0.419306	0.934	0.889	2.25534e-189	Immune cell	HERPUD1
2.27601e-188	0.428203	0.899	0.846	4.55202e-185	Immune cell	ISG20
1.06698e-183	0.394431	0.845	0.763	2.13396e-180	Immune cell	TUBA1A
8.51106e-166	0.517333	0.821	0.78	1.70221e-162	Immune cell	CKS2
1.263e-165	0.333051	0.711	0.679	2.52599e-162	Immune cell	GRK3
3.13917e-159	0.467656	0.896	0.87	6.27834e-156	Immune cell	ODC1
1.2299e-156	0.364043	0.694	0.655	2.4598e-153	Immune cell	PHACTR1
1.42866e-156	0.345155	0.851	0.778	2.85732e-153	Immune cell	GLIPR1
9.32901e-152	0.577225	0.708	0.647	1.8658e-148	Immune cell	MIR29B2CHG
6.69751e-150	0.563376	0.784	0.723	1.3395e-146	Immune cell	AL121944.1
4.68899e-141	0.442508	0.656	0.542	9.37797e-138	Immune cell	GNG7
1.25816e-137	0.257428	0.809	0.787	2.51631e-134	Immune cell	CTSH
7.30841e-136	0.298936	0.855	0.82	1.46168e-132	Immune cell	ELL2
3.23049e-134	0.347208	0.743	0.693	6.46099e-131	Immune cell	SH3BP5
1.30922e-128	0.271939	0.644	0.573	2.61844e-125	Immune cell	HHEX
1.37596e-127	0.408155	0.859	0.841	2.75192e-124	Immune cell	BCAS2
1.7551e-118	0.344085	0.815	0.763	3.5102e-115	Immune cell	ZBTB10
5.21784e-113	0.327269	0.905	0.891	1.04357e-109	Immune cell	PABPC1
4.3723e-109	0.310546	0.79	0.687	8.74461e-106	Immune cell	ID3
2.81495e-108	0.268525	0.873	0.778	5.6299e-105	Immune cell	EMP3
1.14292e-98	0.372046	0.476	0.748	2.28584e-95	Immune cell	TOP2A
1.72969e-89	0.446675	0.372	0.682	3.45938e-86	Immune cell	TYMS
1.88164e-88	0.295814	0.776	0.774	3.76328e-85	Immune cell	OTUD1
2.95044e-87	0.34954	0.84	0.838	5.90088e-84	Immune cell	PMAIP1
1.10903e-85	0.492182	0.893	0.85	2.21806e-82	Immune cell	TUBA1B
6.64949e-82	0.462218	0.892	0.902	1.3299e-78	Immune cell	H2AFZ
1.33788e-81	0.347207	0.778	0.773	2.67575e-78	Immune cell	CD55
2.24805e-81	0.27499	0.702	0.664	4.4961e-78	Immune cell	KLHL6
5.20677e-74	0.310772	0.377	0.648	1.04135e-70	Immune cell	ASPM
4.20787e-62	0.353722	0.71	0.708	8.41574e-59	Immune cell	TP53INP1
6.10335e-62	0.259574	0.715	0.713	1.22067e-58	Immune cell	RAB30
2.0388e-48	0.272671	0.628	0.644	4.0776e-45	Immune cell	MCM5
7.79631e-47	0.31547	0.785	0.761	1.55926e-43	Immune cell	RPA3
1.94431e-46	0.282566	0.753	0.733	3.88862e-43	Immune cell	PTTG1
2.90758e-36	0.267544	0.765	0.738	5.81515e-33	Immune cell	SMC2
1.52734e-34	0.338637	0.901	0.889	3.05468e-31	Immune cell	HMGB1
1.09247e-32	0.822226	0.779	0.776	2.18494e-29	Immune cell	HIST1H4C
1.17964e-32	0.405262	0.753	0.691	2.35929e-29	Immune cell	NUSAP1
5.84529e-28	0.260091	0.694	0.587	1.16906e-24	Immune cell	UBE2C
5.10329e-22	0.698518	0.803	0.804	1.02066e-18	Immune cell	HMGB2
7.19489e-16	0.494014	0.789	0.81	1.43898e-12	Immune cell	DUT
2.28972e-15	0.418053	0.773	0.759	4.57945e-12	Immune cell	TUBB
0.00101125	0.262781	0.771	0.702	1	Immune cell	MKI67
0	4.04222	0.992	0.535	0	Cancer-associated fibroblast	IGFBP7
0	3.27645	0.852	0.607	0	Cancer-associated fibroblast	COL1A1
0	2.99361	0.987	0.501	0	Cancer-associated fibroblast	SPARC
0	2.52203	0.962	0.478	0	Cancer-associated fibroblast	TIMP3
0	2.43389	0.943	0.62	0	Cancer-associated fibroblast	A2M
0	2.38126	0.825	0.451	0	Cancer-associated fibroblast	MYL9
0	2.37036	0.811	0.412	0	Cancer-associated fibroblast	TPM2
0	2.33747	0.895	0.509	0	Cancer-associated fibroblast	C1R
0	2.23053	0.988	0.619	0	Cancer-associated fibroblast	IFITM3
0	2.11534	0.806	0.496	0	Cancer-associated fibroblast	PTGDS
0	2.08501	0.972	0.744	0	Cancer-associated fibroblast	TIMP1
0	2.06807	0.944	0.716	0	Cancer-associated fibroblast	IGFBP4
0	2.04645	0.971	0.707	0	Cancer-associated fibroblast	COL18A1
0	2.04242	0.936	0.489	0	Cancer-associated fibroblast	COL4A2
0	2.03125	0.821	0.434	0	Cancer-associated fibroblast	RARRES2
0	1.94873	0.98	0.729	0	Cancer-associated fibroblast	HSPA1A
0	1.86461	0.988	0.777	0	Cancer-associated fibroblast	LGALS1
0	1.78879	0.917	0.581	0	Cancer-associated fibroblast	CYR61
0	1.75338	0.951	0.708	0	Cancer-associated fibroblast	SELENOM
0	1.74577	0.959	0.615	0	Cancer-associated fibroblast	TCF4
0	1.74023	0.879	0.638	0	Cancer-associated fibroblast	HSPG2
0	1.73826	0.889	0.597	0	Cancer-associated fibroblast	CAV1
0	1.72534	0.806	0.64	0	Cancer-associated fibroblast	CTSK
0	1.71723	0.981	0.73	0	Cancer-associated fibroblast	GSN
0	1.67943	0.933	0.505	0	Cancer-associated fibroblast	AEBP1
0	1.6572	0.949	0.729	0	Cancer-associated fibroblast	CAVIN3
0	1.63444	0.999	0.905	0	Cancer-associated fibroblast	VIM
0	1.62375	0.942	0.679	0	Cancer-associated fibroblast	CAVIN1
0	1.61991	0.808	0.598	0	Cancer-associated fibroblast	CTGF
0	1.57403	0.927	0.595	0	Cancer-associated fibroblast	CCL2
0	1.56689	0.865	0.466	0	Cancer-associated fibroblast	MCAM
0	1.56326	0.96	0.833	0	Cancer-associated fibroblast	DSTN
0	1.52425	0.985	0.764	0	Cancer-associated fibroblast	EGR1
0	1.50835	0.943	0.57	0	Cancer-associated fibroblast	HTRA1
0	1.5005	0.837	0.663	0	Cancer-associated fibroblast	MFGE8
0	1.48443	0.872	0.426	0	Cancer-associated fibroblast	VCAN
0	1.46601	0.917	0.661	0	Cancer-associated fibroblast	PMP22
0	1.45246	0.951	0.722	0	Cancer-associated fibroblast	TIMP2
0	1.44745	0.785	0.45	0	Cancer-associated fibroblast	ENG
0	1.43577	0.877	0.416	0	Cancer-associated fibroblast	SERPING1
0	1.42924	0.911	0.473	0	Cancer-associated fibroblast	NFIB
0	1.40607	0.987	0.883	0	Cancer-associated fibroblast	CD81
0	1.40461	0.965	0.738	0	Cancer-associated fibroblast	IL6ST
0	1.38958	0.885	0.597	0	Cancer-associated fibroblast	FN1
0	1.36936	0.853	0.584	0	Cancer-associated fibroblast	VWA1
0	1.35953	0.921	0.679	0	Cancer-associated fibroblast	ID3
0	1.35938	0.936	0.606	0	Cancer-associated fibroblast	PALLD
0	1.339	0.763	0.422	0	Cancer-associated fibroblast	CRIP2
0	1.33124	0.835	0.453	0	Cancer-associated fibroblast	AKAP12
0	1.32865	0.914	0.681	0	Cancer-associated fibroblast	S100A13
0	1.31362	0.926	0.614	0	Cancer-associated fibroblast	TMEM176B
0	1.30394	0.902	0.557	0	Cancer-associated fibroblast	CNN3
0	1.28959	0.935	0.711	0	Cancer-associated fibroblast	TSC22D1
0	1.28933	0.813	0.709	0	Cancer-associated fibroblast	APOE
0	1.2882	0.926	0.736	0	Cancer-associated fibroblast	CEBPD
0	1.28802	0.964	0.748	0	Cancer-associated fibroblast	NFIC
0	1.28675	0.899	0.538	0	Cancer-associated fibroblast	NR2F2
0	1.27925	0.989	0.896	0	Cancer-associated fibroblast	CD63
0	1.27888	0.86	0.618	0	Cancer-associated fibroblast	WWTR1
0	1.27043	0.883	0.566	0	Cancer-associated fibroblast	LAMB1
0	1.25612	0.82	0.521	0	Cancer-associated fibroblast	SOD3
0	1.24939	0.974	0.805	0	Cancer-associated fibroblast	SOCS3
0	1.24519	0.94	0.615	0	Cancer-associated fibroblast	PLPP1
0	1.2419	0.815	0.545	0	Cancer-associated fibroblast	TFPI
0	1.23981	0.898	0.573	0	Cancer-associated fibroblast	CAV2
0	1.23954	0.859	0.637	0	Cancer-associated fibroblast	EPAS1
0	1.23782	0.804	0.591	0	Cancer-associated fibroblast	PCOLCE
0	1.22391	0.849	0.386	0	Cancer-associated fibroblast	IGFBP6
0	1.21841	0.795	0.638	0	Cancer-associated fibroblast	CSRP2
0	1.21739	0.841	0.683	0	Cancer-associated fibroblast	THBS1
0	1.21328	0.728	0.297	0	Cancer-associated fibroblast	CRYAB
0	1.20604	0.895	0.767	0	Cancer-associated fibroblast	TPM1
0	1.20097	0.9	0.621	0	Cancer-associated fibroblast	NFIA
0	1.194	0.833	0.64	0	Cancer-associated fibroblast	HEG1
0	1.19059	0.808	0.481	0	Cancer-associated fibroblast	MYLK
0	1.14692	0.944	0.508	0	Cancer-associated fibroblast	PPIC
0	1.14519	0.886	0.565	0	Cancer-associated fibroblast	LAMC1
0	1.11477	0.841	0.464	0	Cancer-associated fibroblast	NUPR1
0	1.11078	0.945	0.643	0	Cancer-associated fibroblast	ACTN1
0	1.09848	0.889	0.53	0	Cancer-associated fibroblast	BEX3
0	1.09327	0.982	0.829	0	Cancer-associated fibroblast	ANXA5
0	1.0932	0.973	0.808	0	Cancer-associated fibroblast	LPP
0	1.08056	0.862	0.577	0	Cancer-associated fibroblast	STOM
0	1.07848	0.95	0.776	0	Cancer-associated fibroblast	YBX3
0	1.06838	0.965	0.694	0	Cancer-associated fibroblast	RBMS1
0	1.05951	0.89	0.588	0	Cancer-associated fibroblast	CTHRC1
0	1.05571	0.881	0.475	0	Cancer-associated fibroblast	DLC1
0	1.05538	0.955	0.756	0	Cancer-associated fibroblast	TUBA1A
0	1.05528	0.931	0.743	0	Cancer-associated fibroblast	SLC9A3R2
0	1.0508	0.884	0.617	0	Cancer-associated fibroblast	LTBP1
0	1.0484	0.923	0.802	0	Cancer-associated fibroblast	ITGB1
0	1.04652	0.925	0.761	0	Cancer-associated fibroblast	PTMS
0	1.03917	0.916	0.61	0	Cancer-associated fibroblast	KLF9
0	1.03795	0.879	0.594	0	Cancer-associated fibroblast	TMEM176A
0	1.02816	0.893	0.666	0	Cancer-associated fibroblast	RAB13
0	1.02491	0.882	0.672	0	Cancer-associated fibroblast	PRCP
0	1.01794	0.805	0.554	0	Cancer-associated fibroblast	FHL1
0	1.00212	0.929	0.539	0	Cancer-associated fibroblast	SERPINH1
0	0.989704	0.93	0.695	0	Cancer-associated fibroblast	HSPB1
0	0.983658	0.924	0.808	0	Cancer-associated fibroblast	FLNA
0	0.974382	0.835	0.415	0	Cancer-associated fibroblast	PLTP
0	0.968215	0.76	0.619	0	Cancer-associated fibroblast	FRZB
0	0.968142	0.943	0.466	0	Cancer-associated fibroblast	TGM2
0	0.948207	0.912	0.666	0	Cancer-associated fibroblast	VAMP5
0	0.938493	0.865	0.617	0	Cancer-associated fibroblast	TSPAN4
0	0.926238	0.806	0.496	0	Cancer-associated fibroblast	KANK2
0	0.921169	0.85	0.529	0	Cancer-associated fibroblast	IL1R1
0	0.919526	0.879	0.654	0	Cancer-associated fibroblast	TSHZ2
0	0.918	0.871	0.673	0	Cancer-associated fibroblast	BMPR2
0	0.90954	0.861	0.524	0	Cancer-associated fibroblast	TGFB1I1
0	0.904503	0.898	0.642	0	Cancer-associated fibroblast	TCEAL9
0	0.901881	0.809	0.543	0	Cancer-associated fibroblast	NRP1
0	0.901711	0.743	0.494	0	Cancer-associated fibroblast	NEXN
0	0.890758	0.813	0.289	0	Cancer-associated fibroblast	PXDN
0	0.888014	0.814	0.289	0	Cancer-associated fibroblast	ADAMTS4
0	0.883981	0.85	0.574	0	Cancer-associated fibroblast	LAMB2
0	0.882441	0.846	0.541	0	Cancer-associated fibroblast	PLS3
0	0.88167	0.819	0.4	0	Cancer-associated fibroblast	NR2F1
0	0.8777	0.936	0.583	0	Cancer-associated fibroblast	ICAM1
0	0.866817	0.957	0.833	0	Cancer-associated fibroblast	CEBPB
0	0.861806	0.937	0.68	0	Cancer-associated fibroblast	SH3BP5
0	0.858956	0.885	0.67	0	Cancer-associated fibroblast	ZEB1
0	0.851302	0.848	0.679	0	Cancer-associated fibroblast	KCTD12
0	0.844994	0.891	0.503	0	Cancer-associated fibroblast	MATN2
0	0.838353	0.912	0.72	0	Cancer-associated fibroblast	VCL
0	0.836363	0.81	0.603	0	Cancer-associated fibroblast	SPRY1
0	0.827092	0.784	0.535	0	Cancer-associated fibroblast	FAM198B
0	0.827022	0.909	0.663	0	Cancer-associated fibroblast	QKI
0	0.823078	0.844	0.674	0	Cancer-associated fibroblast	TCEAL4
0	0.812169	0.916	0.677	0	Cancer-associated fibroblast	UACA
0	0.807753	0.765	0.313	0	Cancer-associated fibroblast	EDIL3
0	0.800351	0.853	0.547	0	Cancer-associated fibroblast	ECM1
0	0.799339	0.895	0.689	0	Cancer-associated fibroblast	PAM
0	0.798519	0.913	0.513	0	Cancer-associated fibroblast	TNS2
0	0.796072	0.964	0.759	0	Cancer-associated fibroblast	TNFSF10
0	0.794491	0.855	0.537	0	Cancer-associated fibroblast	SERPINE1
0	0.791223	0.881	0.552	0	Cancer-associated fibroblast	SLCO2A1
0	0.79071	0.839	0.498	0	Cancer-associated fibroblast	PDK4
0	0.781671	0.933	0.764	0	Cancer-associated fibroblast	APP
0	0.777486	0.874	0.535	0	Cancer-associated fibroblast	CTSF
0	0.771133	0.848	0.459	0	Cancer-associated fibroblast	RBPMS
0	0.769513	0.914	0.699	0	Cancer-associated fibroblast	PDLIM1
0	0.767217	0.893	0.589	0	Cancer-associated fibroblast	RRAS
0	0.760927	0.873	0.684	0	Cancer-associated fibroblast	HCFC1R1
0	0.756447	0.87	0.737	0	Cancer-associated fibroblast	UGCG
0	0.753884	0.78	0.596	0	Cancer-associated fibroblast	FRMD6
0	0.746445	0.969	0.732	0	Cancer-associated fibroblast	ATP6AP2
0	0.741712	0.832	0.743	0	Cancer-associated fibroblast	DPYSL2
0	0.739991	0.846	0.681	0	Cancer-associated fibroblast	RDX
0	0.739884	0.874	0.498	0	Cancer-associated fibroblast	TMEM158
0	0.738319	0.92	0.734	0	Cancer-associated fibroblast	SCARB2
0	0.733296	0.81	0.519	0	Cancer-associated fibroblast	PLXDC2
0	0.733284	0.901	0.649	0	Cancer-associated fibroblast	SCPEP1
0	0.726419	0.868	0.35	0	Cancer-associated fibroblast	NES
0	0.718283	0.793	0.624	0	Cancer-associated fibroblast	EVA1B
0	0.716672	0.824	0.425	0	Cancer-associated fibroblast	PROS1
0	0.713143	0.93	0.601	0	Cancer-associated fibroblast	MYOF
0	0.711671	0.9	0.363	0	Cancer-associated fibroblast	FAM167B
0	0.705408	0.91	0.569	0	Cancer-associated fibroblast	TEAD1
0	0.70354	0.842	0.619	0	Cancer-associated fibroblast	ENAH
0	0.686154	0.846	0.621	0	Cancer-associated fibroblast	NCKAP1
0	0.683131	0.915	0.749	0	Cancer-associated fibroblast	EMP2
0	0.681499	0.824	0.539	0	Cancer-associated fibroblast	FKBP9
0	0.681073	0.757	0.597	0	Cancer-associated fibroblast	LMCD1
0	0.676858	0.867	0.72	0	Cancer-associated fibroblast	WARS
0	0.674795	0.887	0.608	0	Cancer-associated fibroblast	MAGED2
0	0.674563	0.921	0.645	0	Cancer-associated fibroblast	APOL1
0	0.674377	0.844	0.764	0	Cancer-associated fibroblast	ITGAV
0	0.674137	0.921	0.598	0	Cancer-associated fibroblast	SELENOP
0	0.670163	0.795	0.484	0	Cancer-associated fibroblast	AXL
0	0.667414	0.84	0.668	0	Cancer-associated fibroblast	ZFHX3
0	0.667039	0.859	0.536	0	Cancer-associated fibroblast	FHL2
0	0.663797	0.788	0.543	0	Cancer-associated fibroblast	PDLIM4
0	0.663729	0.944	0.746	0	Cancer-associated fibroblast	ROCK2
0	0.647125	0.794	0.554	0	Cancer-associated fibroblast	C1orf54
0	0.644579	0.864	0.729	0	Cancer-associated fibroblast	SGCB
0	0.641159	0.831	0.653	0	Cancer-associated fibroblast	PPFIBP1
0	0.640899	0.831	0.632	0	Cancer-associated fibroblast	RGS16
0	0.640078	0.943	0.776	0	Cancer-associated fibroblast	LAP3
0	0.639608	0.817	0.601	0	Cancer-associated fibroblast	GAS7
0	0.621835	0.894	0.587	0	Cancer-associated fibroblast	ACVRL1
0	0.618623	0.885	0.662	0	Cancer-associated fibroblast	CTSL
0	0.61587	0.91	0.75	0	Cancer-associated fibroblast	TUBB
0	0.614357	0.883	0.654	0	Cancer-associated fibroblast	GNG12
0	0.611277	0.823	0.676	0	Cancer-associated fibroblast	EPHX1
0	0.603155	0.877	0.589	0	Cancer-associated fibroblast	OSBPL1A
0	0.598834	0.9	0.747	0	Cancer-associated fibroblast	PGRMC1
0	0.593933	0.864	0.536	0	Cancer-associated fibroblast	EPS8
0	0.592491	0.828	0.644	0	Cancer-associated fibroblast	HIC1
0	0.590792	0.905	0.746	0	Cancer-associated fibroblast	SPART
0	0.588003	0.924	0.737	0	Cancer-associated fibroblast	IFI6
0	0.586945	0.875	0.748	0	Cancer-associated fibroblast	KLF10
0	0.585471	0.903	0.484	0	Cancer-associated fibroblast	CLIC2
0	0.584594	0.818	0.581	0	Cancer-associated fibroblast	PHLDB2
0	0.583636	0.843	0.506	0	Cancer-associated fibroblast	ITGB5
0	0.581948	0.954	0.768	0	Cancer-associated fibroblast	ATF3
0	0.572561	0.805	0.533	0	Cancer-associated fibroblast	PITX1
0	0.565297	0.821	0.465	0	Cancer-associated fibroblast	IL33
0	0.554909	0.801	0.552	0	Cancer-associated fibroblast	GNB4
0	0.549435	0.838	0.521	0	Cancer-associated fibroblast	RAB31
0	0.538036	0.889	0.675	0	Cancer-associated fibroblast	ABL2
0	0.537338	0.922	0.73	0	Cancer-associated fibroblast	GBP1
0	0.535942	0.946	0.821	0	Cancer-associated fibroblast	LIMS1
0	0.535136	0.855	0.697	0	Cancer-associated fibroblast	TNFAIP2
0	0.532229	0.897	0.68	0	Cancer-associated fibroblast	NTN4
0	0.53052	0.869	0.451	0	Cancer-associated fibroblast	ARMCX1
0	0.527427	0.78	0.367	0	Cancer-associated fibroblast	FMOD
0	0.526972	0.731	0.463	0	Cancer-associated fibroblast	VASN
0	0.526432	0.819	0.507	0	Cancer-associated fibroblast	FARP1
0	0.525141	0.801	0.604	0	Cancer-associated fibroblast	NAV1
0	0.520424	0.807	0.442	0	Cancer-associated fibroblast	PRKG1
0	0.519812	0.891	0.648	0	Cancer-associated fibroblast	BAG3
0	0.515567	0.845	0.453	0	Cancer-associated fibroblast	DAB2
0	0.495852	0.828	0.449	0	Cancer-associated fibroblast	PARVA
0	0.48834	0.815	0.586	0	Cancer-associated fibroblast	TNFAIP6
0	0.478762	0.874	0.594	0	Cancer-associated fibroblast	IFIT3
0	0.477166	0.883	0.502	0	Cancer-associated fibroblast	LMO2
0	0.474215	0.839	0.428	0	Cancer-associated fibroblast	GNAI1
0	0.465653	0.872	0.701	0	Cancer-associated fibroblast	GBP4
0	0.461478	0.879	0.464	0	Cancer-associated fibroblast	IL3RA
0	0.458289	0.799	0.294	0	Cancer-associated fibroblast	TUSC3
0	0.456085	0.895	0.666	0	Cancer-associated fibroblast	CCND1
0	0.454535	0.95	0.743	0	Cancer-associated fibroblast	MAFF
0	0.45256	0.888	0.552	0	Cancer-associated fibroblast	SMAD1
0	0.444176	0.803	0.66	0	Cancer-associated fibroblast	LAPTM4B
0	0.442048	0.887	0.536	0	Cancer-associated fibroblast	COL16A1
0	0.429069	0.862	0.69	0	Cancer-associated fibroblast	RCN1
0	0.428603	0.88	0.561	0	Cancer-associated fibroblast	AKR1B1
0	0.427054	0.834	0.438	0	Cancer-associated fibroblast	MEIS1
0	0.425432	0.815	0.366	0	Cancer-associated fibroblast	MEIS2
0	0.417415	0.785	0.616	0	Cancer-associated fibroblast	ROBO1
0	0.417063	0.88	0.695	0	Cancer-associated fibroblast	JDP2
0	0.40762	0.833	0.545	0	Cancer-associated fibroblast	SLC8A1
0	0.404874	0.797	0.406	0	Cancer-associated fibroblast	GALNT18
0	0.404021	0.823	0.603	0	Cancer-associated fibroblast	MAP1A
0	0.391673	0.88	0.647	0	Cancer-associated fibroblast	CSF1
0	0.38736	0.823	0.637	0	Cancer-associated fibroblast	HDGFL3
0	0.385459	0.845	0.547	0	Cancer-associated fibroblast	FBLIM1
0	0.384535	0.877	0.392	0	Cancer-associated fibroblast	KANK3
0	0.377541	0.85	0.49	0	Cancer-associated fibroblast	SPRY4
0	0.371783	0.86	0.621	0	Cancer-associated fibroblast	ICAM4
0	0.371294	0.879	0.5	0	Cancer-associated fibroblast	STEAP1
0	0.365481	0.832	0.606	0	Cancer-associated fibroblast	PXDC1
0	0.362107	0.848	0.556	0	Cancer-associated fibroblast	SMPDL3A
0	0.356822	0.887	0.669	0	Cancer-associated fibroblast	EGR3
0	0.356243	0.892	0.717	0	Cancer-associated fibroblast	MMP19
0	0.355368	0.928	0.812	0	Cancer-associated fibroblast	PSAP
0	0.334249	0.828	0.667	0	Cancer-associated fibroblast	FADS1
0	0.310511	0.758	0.462	0	Cancer-associated fibroblast	HOXD8
0	0.307091	0.794	0.572	0	Cancer-associated fibroblast	IFIT1
0	0.303915	0.798	0.551	0	Cancer-associated fibroblast	SDC3
0	0.297641	0.865	0.59	0	Cancer-associated fibroblast	LEF1
0	0.289575	0.871	0.612	0	Cancer-associated fibroblast	TNFRSF10D
0	0.289184	0.888	0.535	0	Cancer-associated fibroblast	PIK3R3
0	0.287865	0.841	0.543	0	Cancer-associated fibroblast	IFIT2
0	0.279863	0.87	0.673	0	Cancer-associated fibroblast	CCDC88A
2.42811e-306	0.298007	0.819	0.574	4.85621e-303	Cancer-associated fibroblast	COL27A1
1.1173e-305	0.632921	0.819	0.726	2.2346e-302	Cancer-associated fibroblast	SVIL
4.26025e-305	0.794329	0.753	0.549	8.5205e-302	Cancer-associated fibroblast	CYBRD1
1.29438e-303	0.605462	0.791	0.64	2.58875e-300	Cancer-associated fibroblast	C9orf3
1.87076e-302	0.360867	0.708	0.262	3.74152e-299	Cancer-associated fibroblast	A4GALT
8.9982e-302	0.340396	0.722	0.377	1.79964e-298	Cancer-associated fibroblast	DCBLD2
1.89905e-301	0.99904	0.824	0.683	3.79809e-298	Cancer-associated fibroblast	TGFBR2
3.7067e-301	0.542704	0.805	0.677	7.4134e-298	Cancer-associated fibroblast	CTNNAL1
1.02108e-299	0.53559	0.887	0.704	2.04217e-296	Cancer-associated fibroblast	DST
1.69556e-299	1.10199	0.821	0.663	3.39112e-296	Cancer-associated fibroblast	HYAL2
5.71076e-294	0.457574	0.757	0.596	1.14215e-290	Cancer-associated fibroblast	MXRA7
2.63673e-291	0.262012	0.78	0.51	5.27345e-288	Cancer-associated fibroblast	DACT1
1.47601e-290	0.757359	0.863	0.764	2.95203e-287	Cancer-associated fibroblast	ECE1
6.12438e-290	0.587783	0.771	0.623	1.22488e-286	Cancer-associated fibroblast	GSTM3
1.05169e-288	0.668802	0.937	0.824	2.10337e-285	Cancer-associated fibroblast	SPTBN1
1.39583e-287	0.847907	0.806	0.616	2.79167e-284	Cancer-associated fibroblast	CRIM1
5.11102e-287	0.628199	0.781	0.528	1.0222e-283	Cancer-associated fibroblast	RASAL2
6.11942e-286	0.378386	0.723	0.432	1.22388e-282	Cancer-associated fibroblast	COPZ2
3.17029e-282	0.624527	0.852	0.726	6.34058e-279	Cancer-associated fibroblast	PRKAR2B
5.39589e-282	0.614626	0.792	0.629	1.07918e-278	Cancer-associated fibroblast	TJP1
5.99846e-281	0.270776	0.886	0.496	1.19969e-277	Cancer-associated fibroblast	GIMAP6
6.01942e-281	0.401882	0.823	0.639	1.20388e-277	Cancer-associated fibroblast	BEX4
9.94094e-281	1.09367	0.947	0.822	1.98819e-277	Cancer-associated fibroblast	KCNQ1OT1
3.55519e-280	0.335206	0.882	0.693	7.11037e-277	Cancer-associated fibroblast	HNMT
1.1357e-279	0.55313	0.803	0.591	2.27141e-276	Cancer-associated fibroblast	FAM114A1
3.34447e-279	1.19133	0.774	0.688	6.68894e-276	Cancer-associated fibroblast	SPON2
7.15513e-279	0.350698	0.851	0.623	1.43103e-275	Cancer-associated fibroblast	SESTD1
8.11954e-277	0.555979	0.733	0.441	1.62391e-273	Cancer-associated fibroblast	PLOD2
1.92791e-276	0.925459	0.793	0.676	3.85582e-273	Cancer-associated fibroblast	EMP1
1.70469e-274	0.395897	0.849	0.707	3.40938e-271	Cancer-associated fibroblast	RHOQ
9.88558e-274	0.534813	0.769	0.643	1.97712e-270	Cancer-associated fibroblast	SASH1
1.65446e-272	0.367586	0.753	0.518	3.30891e-269	Cancer-associated fibroblast	RGS3
1.01888e-271	0.951153	0.808	0.696	2.03776e-268	Cancer-associated fibroblast	LTBP4
1.20506e-271	0.726426	0.947	0.797	2.41012e-268	Cancer-associated fibroblast	MARCKS
1.85823e-269	0.525474	0.745	0.497	3.71646e-266	Cancer-associated fibroblast	PLAU
4.52437e-266	0.296883	0.743	0.633	9.04874e-263	Cancer-associated fibroblast	TSPAN2
4.00543e-264	0.299185	0.766	0.53	8.01086e-261	Cancer-associated fibroblast	UNC5B
1.24439e-263	0.429808	0.851	0.684	2.48879e-260	Cancer-associated fibroblast	ASPH
2.646e-263	0.25043	0.766	0.56	5.29201e-260	Cancer-associated fibroblast	BAG2
4.00012e-263	0.513447	0.86	0.731	8.00023e-260	Cancer-associated fibroblast	MAP4K4
8.13244e-263	0.46534	0.76	0.473	1.62649e-259	Cancer-associated fibroblast	YAP1
3.0118e-262	0.336667	0.913	0.607	6.0236e-259	Cancer-associated fibroblast	S100A16
1.05528e-261	0.736957	0.758	0.516	2.11056e-258	Cancer-associated fibroblast	ARHGAP29
3.19881e-260	0.402428	0.877	0.688	6.39762e-257	Cancer-associated fibroblast	P4HA1
4.00454e-259	0.313107	0.82	0.636	8.00909e-256	Cancer-associated fibroblast	SRGAP1
6.12267e-258	0.774959	0.796	0.689	1.22453e-254	Cancer-associated fibroblast	ITGA1
2.34874e-255	0.529765	0.777	0.619	4.69747e-252	Cancer-associated fibroblast	ZMAT3
3.97124e-255	0.403365	0.822	0.639	7.94249e-252	Cancer-associated fibroblast	ADCY3
6.1389e-255	0.350983	0.837	0.7	1.22778e-251	Cancer-associated fibroblast	GNS
7.00359e-253	0.749239	0.749	0.621	1.40072e-249	Cancer-associated fibroblast	F2R
2.05879e-252	0.365486	0.735	0.46	4.11759e-249	Cancer-associated fibroblast	PLEKHA4
6.37287e-252	0.684635	0.751	0.652	1.27457e-248	Cancer-associated fibroblast	RAB34
2.09585e-251	0.452036	0.784	0.621	4.19169e-248	Cancer-associated fibroblast	P4HA2
9.52457e-251	0.387499	0.74	0.467	1.90491e-247	Cancer-associated fibroblast	TPBG
2.32031e-250	0.619603	0.906	0.818	4.64063e-247	Cancer-associated fibroblast	PRNP
1.15438e-249	0.893285	0.889	0.799	2.30876e-246	Cancer-associated fibroblast	PMEPA1
8.96944e-248	0.689944	0.85	0.755	1.79389e-244	Cancer-associated fibroblast	GEM
9.32289e-245	0.608909	0.848	0.716	1.86458e-241	Cancer-associated fibroblast	QSOX1
1.18993e-243	2.77006	0.724	0.596	2.37986e-240	Cancer-associated fibroblast	TAGLN
5.41347e-242	0.429192	0.833	0.726	1.08269e-238	Cancer-associated fibroblast	TNS3
6.70492e-242	0.408885	0.722	0.463	1.34098e-238	Cancer-associated fibroblast	COLEC12
7.36772e-240	0.792006	0.741	0.534	1.47354e-236	Cancer-associated fibroblast	BCAM
1.00477e-239	0.521027	0.861	0.725	2.00954e-236	Cancer-associated fibroblast	XAF1
2.1057e-239	0.499594	0.915	0.781	4.2114e-236	Cancer-associated fibroblast	HIF1A
3.37571e-238	0.811106	0.693	0.356	6.75142e-235	Cancer-associated fibroblast	GGT5
1.02304e-237	0.804061	0.919	0.761	2.04609e-234	Cancer-associated fibroblast	GADD45B
1.83017e-237	0.50595	0.922	0.775	3.66034e-234	Cancer-associated fibroblast	NCOA7
4.86062e-237	0.486637	0.778	0.659	9.72123e-234	Cancer-associated fibroblast	OAF
3.92446e-235	0.341403	0.946	0.72	7.84892e-232	Cancer-associated fibroblast	IFI27
8.78545e-234	0.359365	0.858	0.663	1.75709e-230	Cancer-associated fibroblast	FSCN1
3.95179e-233	0.385028	0.82	0.621	7.90358e-230	Cancer-associated fibroblast	PON2
5.06045e-232	0.331213	0.756	0.63	1.01209e-228	Cancer-associated fibroblast	DLL1
6.06098e-232	0.681136	0.856	0.754	1.2122e-228	Cancer-associated fibroblast	ELK3
7.56332e-230	0.360248	0.734	0.569	1.51266e-226	Cancer-associated fibroblast	DBN1
1.20766e-229	0.29773	0.781	0.579	2.41533e-226	Cancer-associated fibroblast	MAGEH1
9.92459e-228	0.320281	0.855	0.684	1.98492e-224	Cancer-associated fibroblast	HACD3
2.42853e-227	0.265817	0.755	0.583	4.85707e-224	Cancer-associated fibroblast	BNIP3
1.26985e-224	0.311667	0.849	0.556	2.5397e-221	Cancer-associated fibroblast	H1F0
7.27657e-224	0.582277	0.917	0.788	1.45531e-220	Cancer-associated fibroblast	PHLDA1
7.32518e-224	0.548574	0.678	0.287	1.46504e-220	Cancer-associated fibroblast	FKBP10
5.38669e-223	0.534834	0.82	0.649	1.07734e-219	Cancer-associated fibroblast	SPON1
3.72488e-222	0.532587	0.859	0.606	7.44976e-219	Cancer-associated fibroblast	RAPGEF5
1.98063e-221	1.00519	0.801	0.581	3.96126e-218	Cancer-associated fibroblast	TM4SF1
3.24376e-221	0.300358	0.876	0.706	6.48752e-218	Cancer-associated fibroblast	TCIM
1.50875e-219	0.287219	0.785	0.494	3.01749e-216	Cancer-associated fibroblast	NRGN
2.83872e-217	0.728356	0.671	0.454	5.67743e-214	Cancer-associated fibroblast	MMP11
1.5798e-215	0.575025	0.832	0.718	3.1596e-212	Cancer-associated fibroblast	MGST3
2.96474e-215	0.38011	0.744	0.495	5.92948e-212	Cancer-associated fibroblast	LURAP1L
1.09013e-214	0.496281	0.749	0.627	2.18025e-211	Cancer-associated fibroblast	PTPRG
1.16457e-214	0.385197	0.81	0.659	2.32914e-211	Cancer-associated fibroblast	SPRED1
5.85273e-214	0.355272	0.961	0.885	1.17055e-210	Cancer-associated fibroblast	HMGB1
1.95555e-213	0.525223	0.864	0.716	3.91111e-210	Cancer-associated fibroblast	NUCB2
6.08869e-213	0.53844	0.814	0.569	1.21774e-209	Cancer-associated fibroblast	MEF2C
2.28635e-212	0.454487	0.877	0.73	4.5727e-209	Cancer-associated fibroblast	BHLHE40
1.02617e-211	0.344429	0.953	0.883	2.05234e-208	Cancer-associated fibroblast	S100A11
7.62476e-211	0.723869	0.856	0.569	1.52495e-207	Cancer-associated fibroblast	TINAGL1
7.63548e-211	0.519125	0.949	0.887	1.5271e-207	Cancer-associated fibroblast	KLF2
2.40699e-210	0.273154	0.7	0.383	4.81398e-207	Cancer-associated fibroblast	IRAK3
3.80791e-210	0.558627	0.797	0.619	7.61582e-207	Cancer-associated fibroblast	FBXO32
1.57291e-208	0.57158	0.797	0.712	3.14582e-205	Cancer-associated fibroblast	PEA15
5.36216e-207	0.384087	0.729	0.565	1.07243e-203	Cancer-associated fibroblast	RPS6KA2
5.66354e-207	0.683953	0.833	0.523	1.13271e-203	Cancer-associated fibroblast	PODXL
8.31912e-207	0.424074	0.766	0.602	1.66382e-203	Cancer-associated fibroblast	IFI44L
1.99463e-205	0.55319	0.843	0.694	3.98926e-202	Cancer-associated fibroblast	RND3
1.40177e-204	0.512182	0.766	0.652	2.80355e-201	Cancer-associated fibroblast	SULF2
9.45192e-204	0.325321	0.765	0.64	1.89038e-200	Cancer-associated fibroblast	HAPLN3
9.94605e-204	0.816255	0.767	0.708	1.98921e-200	Cancer-associated fibroblast	CLU
2.32574e-203	0.5509	0.841	0.571	4.65148e-200	Cancer-associated fibroblast	RARRES1
4.01842e-201	0.404669	0.857	0.727	8.03685e-198	Cancer-associated fibroblast	RHOC
4.13518e-200	0.988874	0.846	0.689	8.27036e-197	Cancer-associated fibroblast	ADIRF
2.52711e-198	0.354948	0.782	0.688	5.05421e-195	Cancer-associated fibroblast	CEP170
3.04771e-198	1.26837	0.694	0.388	6.09542e-195	Cancer-associated fibroblast	AQP1
6.61978e-197	0.430085	0.748	0.598	1.32396e-193	Cancer-associated fibroblast	KITLG
1.72022e-195	0.256008	0.701	0.46	3.44045e-192	Cancer-associated fibroblast	DMKN
6.34082e-195	0.770135	0.669	0.361	1.26816e-191	Cancer-associated fibroblast	CPE
3.51572e-194	0.794016	0.67	0.432	7.03145e-191	Cancer-associated fibroblast	FXYD1
4.26265e-193	0.333668	0.703	0.401	8.52531e-190	Cancer-associated fibroblast	NOV
1.26602e-191	0.403368	0.895	0.803	2.53204e-188	Cancer-associated fibroblast	DUT
1.61956e-191	0.389758	0.718	0.533	3.23911e-188	Cancer-associated fibroblast	CD302
1.83712e-190	0.579449	0.711	0.617	3.67424e-187	Cancer-associated fibroblast	PDLIM7
2.6984e-190	0.42337	0.86	0.661	5.39679e-187	Cancer-associated fibroblast	MTUS1
2.84674e-190	0.485803	0.678	0.473	5.69348e-187	Cancer-associated fibroblast	PGF
8.65154e-189	0.496725	0.822	0.664	1.73031e-185	Cancer-associated fibroblast	TGFBI
3.55865e-188	0.359229	0.682	0.492	7.11729e-185	Cancer-associated fibroblast	RAB23
6.56346e-188	0.250234	0.706	0.438	1.31269e-184	Cancer-associated fibroblast	SEMA6D
3.65245e-187	0.296859	0.814	0.67	7.30489e-184	Cancer-associated fibroblast	SLC6A6
2.46736e-186	0.271195	0.734	0.531	4.93472e-183	Cancer-associated fibroblast	CD276
4.89331e-186	0.377258	0.818	0.686	9.78662e-183	Cancer-associated fibroblast	TMEM106B
5.83129e-185	0.342152	0.691	0.501	1.16626e-181	Cancer-associated fibroblast	LOXL1
2.78304e-184	0.365503	0.902	0.762	5.56608e-181	Cancer-associated fibroblast	SERPINB6
5.34013e-184	1.00311	0.73	0.655	1.06803e-180	Cancer-associated fibroblast	SERPINE2
7.13829e-183	0.524761	0.781	0.666	1.42766e-179	Cancer-associated fibroblast	CCDC71L
9.59523e-183	0.425433	0.827	0.718	1.91905e-179	Cancer-associated fibroblast	SPATS2L
1.58066e-181	0.475903	0.709	0.534	3.16133e-178	Cancer-associated fibroblast	CD109
4.2596e-180	0.505709	0.666	0.344	8.5192e-177	Cancer-associated fibroblast	C1QTNF1
8.92186e-176	0.522901	0.861	0.75	1.78437e-172	Cancer-associated fibroblast	NBL1
1.06776e-175	2.44081	0.725	0.605	2.13552e-172	Cancer-associated fibroblast	CFD
1.0778e-174	0.27315	0.776	0.511	2.15561e-171	Cancer-associated fibroblast	PKDCC
1.58523e-173	0.662682	0.707	0.504	3.17046e-170	Cancer-associated fibroblast	MMP1
2.02297e-173	0.415499	0.723	0.648	4.04594e-170	Cancer-associated fibroblast	MKL2
2.21771e-173	0.27579	0.767	0.648	4.43542e-170	Cancer-associated fibroblast	GPNMB
3.54144e-173	0.583205	0.68	0.533	7.08288e-170	Cancer-associated fibroblast	PHLDA3
1.00759e-171	0.424411	0.725	0.64	2.01519e-168	Cancer-associated fibroblast	TGFBR3
8.58529e-170	0.496277	0.718	0.568	1.71706e-166	Cancer-associated fibroblast	HIP1
7.70121e-169	0.317881	0.798	0.601	1.54024e-165	Cancer-associated fibroblast	PSD3
1.68911e-168	0.880331	0.683	0.571	3.37822e-165	Cancer-associated fibroblast	CLEC11A
3.98733e-167	0.465319	0.692	0.496	7.97466e-164	Cancer-associated fibroblast	FSTL3
4.17353e-167	0.586724	0.697	0.564	8.34706e-164	Cancer-associated fibroblast	THBD
2.56768e-165	0.326202	0.874	0.805	5.13536e-162	Cancer-associated fibroblast	GOLIM4
3.98252e-165	0.348925	0.908	0.825	7.96505e-162	Cancer-associated fibroblast	GSTO1
1.15166e-164	0.326031	0.8	0.642	2.30332e-161	Cancer-associated fibroblast	SPRY2
4.01339e-162	0.306703	0.887	0.773	8.02677e-159	Cancer-associated fibroblast	HSD17B12
1.55106e-161	0.505191	0.768	0.622	3.10213e-158	Cancer-associated fibroblast	CDKN1C
5.28452e-161	0.506287	0.761	0.701	1.0569e-157	Cancer-associated fibroblast	SEPT11
8.04387e-161	0.285447	0.735	0.621	1.60877e-157	Cancer-associated fibroblast	KIAA1217
2.64053e-159	2.31395	0.668	0.567	5.28107e-156	Cancer-associated fibroblast	ACTA2
1.54326e-158	0.323231	0.76	0.621	3.08653e-155	Cancer-associated fibroblast	LAMA5
5.63614e-157	0.392311	0.724	0.536	1.12723e-153	Cancer-associated fibroblast	RIN2
9.23972e-156	0.349395	0.705	0.633	1.84794e-152	Cancer-associated fibroblast	WNT2B
4.21377e-155	0.539021	0.936	0.839	8.42754e-152	Cancer-associated fibroblast	RHOB
6.87838e-155	0.339106	0.887	0.811	1.37568e-151	Cancer-associated fibroblast	LIMA1
1.56134e-154	0.515755	0.685	0.551	3.12268e-151	Cancer-associated fibroblast	SYNPO
1.57082e-154	0.33007	0.658	0.45	3.14164e-151	Cancer-associated fibroblast	P3H3
5.67492e-152	0.510654	0.838	0.666	1.13498e-148	Cancer-associated fibroblast	ALDH1A1
1.57397e-151	0.917669	0.726	0.643	3.14794e-148	Cancer-associated fibroblast	LRP1
6.33184e-151	0.316975	0.885	0.785	1.26637e-147	Cancer-associated fibroblast	NDRG1
1.43666e-149	0.468019	0.683	0.561	2.87331e-146	Cancer-associated fibroblast	PTPRM
1.19626e-147	0.696756	0.712	0.7	2.39253e-144	Cancer-associated fibroblast	PDE5A
4.74138e-142	0.250093	0.693	0.469	9.48277e-139	Cancer-associated fibroblast	SPHK1
5.57007e-142	0.43064	0.911	0.851	1.11401e-138	Cancer-associated fibroblast	ANXA2
3.57052e-140	0.309071	0.792	0.724	7.14104e-137	Cancer-associated fibroblast	CD200
1.98556e-139	0.691459	0.73	0.652	3.97112e-136	Cancer-associated fibroblast	PPP1R12B
9.73828e-139	0.291459	0.808	0.656	1.94766e-135	Cancer-associated fibroblast	FAM43A
3.36949e-137	0.37666	0.804	0.652	6.73899e-134	Cancer-associated fibroblast	AP1S2
4.50818e-136	0.325131	0.972	0.882	9.01636e-133	Cancer-associated fibroblast	NFKBIA
7.90263e-136	0.388827	0.739	0.624	1.58053e-132	Cancer-associated fibroblast	ABCA1
1.18615e-134	0.828673	0.727	0.715	2.37231e-131	Cancer-associated fibroblast	CSRP1
1.81334e-132	0.396301	0.629	0.483	3.62669e-129	Cancer-associated fibroblast	GPC1
5.67249e-131	0.302808	0.661	0.514	1.1345e-127	Cancer-associated fibroblast	PTPN14
5.8032e-129	0.290024	0.948	0.863	1.16064e-125	Cancer-associated fibroblast	PKM
8.08285e-128	0.674834	0.811	0.706	1.61657e-124	Cancer-associated fibroblast	FABP5
4.1895e-127	0.507659	0.854	0.688	8.37899e-124	Cancer-associated fibroblast	ADAM15
7.42261e-127	0.284406	0.823	0.697	1.48452e-123	Cancer-associated fibroblast	EPB41L4A-AS1
1.06187e-126	0.302534	0.301	0.302	2.12374e-123	Cancer-associated fibroblast	CD36
2.02976e-125	0.358392	0.82	0.723	4.05951e-122	Cancer-associated fibroblast	FCGRT
1.44472e-122	0.319766	0.644	0.479	2.88944e-119	Cancer-associated fibroblast	JCAD
1.47558e-120	0.296933	0.961	0.891	2.95116e-117	Cancer-associated fibroblast	LDHA
2.62658e-120	0.361082	0.81	0.681	5.25317e-117	Cancer-associated fibroblast	RAMP1
1.138e-119	0.37487	0.847	0.753	2.276e-116	Cancer-associated fibroblast	APLP2
2.48413e-119	0.277434	0.715	0.679	4.96826e-116	Cancer-associated fibroblast	ARHGAP10
4.77101e-118	0.367528	0.619	0.367	9.54202e-115	Cancer-associated fibroblast	PLEKHH2
1.22898e-117	0.315795	0.717	0.671	2.45796e-114	Cancer-associated fibroblast	IKBIP
7.5876e-117	0.255346	0.764	0.609	1.51752e-113	Cancer-associated fibroblast	MDK
2.45328e-110	0.285551	0.775	0.643	4.90657e-107	Cancer-associated fibroblast	MYC
1.4793e-109	0.861947	0.679	0.422	2.95859e-106	Cancer-associated fibroblast	PTPRB
1.24449e-107	0.273301	0.811	0.67	2.48897e-104	Cancer-associated fibroblast	MGST2
1.43825e-107	0.296788	0.907	0.705	2.87651e-104	Cancer-associated fibroblast	IER3
1.06868e-106	0.396377	0.639	0.407	2.13736e-103	Cancer-associated fibroblast	CX3CL1
2.57544e-98	0.407029	0.704	0.628	5.15088e-95	Cancer-associated fibroblast	MYO1B
4.21422e-97	0.270771	0.775	0.716	8.42844e-94	Cancer-associated fibroblast	HEXB
1.62004e-93	0.479851	0.745	0.698	3.24007e-90	Cancer-associated fibroblast	SWAP70
6.98782e-92	0.255348	0.816	0.745	1.39756e-88	Cancer-associated fibroblast	CTSC
3.19191e-91	0.519845	0.766	0.666	6.38382e-88	Cancer-associated fibroblast	DUSP6
6.31099e-89	0.283528	0.688	0.552	1.2622e-85	Cancer-associated fibroblast	RHOBTB3
7.31988e-89	0.274129	0.738	0.684	1.46398e-85	Cancer-associated fibroblast	SYNM
9.58886e-87	0.332158	0.888	0.791	1.91777e-83	Cancer-associated fibroblast	CD9
2.33641e-83	0.369711	0.632	0.395	4.67282e-80	Cancer-associated fibroblast	NEURL1B
4.727e-83	0.614094	0.75	0.676	9.454e-80	Cancer-associated fibroblast	CXCL1
2.9887e-82	0.3088	0.663	0.544	5.9774e-79	Cancer-associated fibroblast	RNF152
5.40056e-82	0.294962	0.85	0.728	1.08011e-78	Cancer-associated fibroblast	ETS2
1.1289e-79	0.347055	0.668	0.58	2.25781e-76	Cancer-associated fibroblast	SMIM3
1.64367e-79	0.593427	0.687	0.466	3.28734e-76	Cancer-associated fibroblast	TSPAN7
7.64328e-78	0.420353	0.621	0.469	1.52866e-74	Cancer-associated fibroblast	ENPP2
1.66823e-77	1.21738	0.563	0.332	3.33645e-74	Cancer-associated fibroblast	CD93
1.52367e-76	0.500526	0.7	0.616	3.04733e-73	Cancer-associated fibroblast	PTP4A3
4.06183e-74	0.263721	0.602	0.422	8.12366e-71	Cancer-associated fibroblast	SOBP
2.41025e-73	0.614014	0.649	0.513	4.82051e-70	Cancer-associated fibroblast	BMP4
6.00957e-73	0.487277	0.677	0.589	1.20191e-69	Cancer-associated fibroblast	SORBS2
2.25091e-72	0.252538	0.745	0.695	4.50182e-69	Cancer-associated fibroblast	PLA2G16
2.59029e-71	0.328557	0.707	0.691	5.18058e-68	Cancer-associated fibroblast	TNFAIP1
2.15047e-70	0.677093	0.754	0.618	4.30094e-67	Cancer-associated fibroblast	INSR
4.75927e-68	0.432664	0.744	0.675	9.51854e-65	Cancer-associated fibroblast	RDH10
5.37275e-67	0.298111	0.71	0.617	1.07455e-63	Cancer-associated fibroblast	HSPA2
1.22916e-66	0.295747	0.606	0.458	2.45831e-63	Cancer-associated fibroblast	SMAD9
1.48785e-63	0.25739	0.608	0.435	2.9757e-60	Cancer-associated fibroblast	SNAI1
4.6225e-63	0.633158	0.718	0.594	9.245e-60	Cancer-associated fibroblast	ID1
5.32672e-62	0.605819	0.619	0.569	1.06534e-58	Cancer-associated fibroblast	ITGA5
4.96483e-58	0.330796	0.718	0.603	9.92965e-55	Cancer-associated fibroblast	PKP4
6.12331e-56	0.316014	0.599	0.396	1.22466e-52	Cancer-associated fibroblast	LIMCH1
1.80038e-55	0.286205	0.602	0.576	3.60075e-52	Cancer-associated fibroblast	MYH10
4.71563e-55	0.327644	0.776	0.604	9.43126e-52	Cancer-associated fibroblast	MCF2L
1.46522e-52	0.55863	0.716	0.693	2.93044e-49	Cancer-associated fibroblast	F3
5.61486e-52	0.328846	0.621	0.53	1.12297e-48	Cancer-associated fibroblast	ITGA7
1.13176e-51	0.582878	0.605	0.529	2.26352e-48	Cancer-associated fibroblast	FZD4
2.16228e-51	0.346198	0.703	0.497	4.32456e-48	Cancer-associated fibroblast	CNKSR3
2.85182e-51	0.385205	0.566	0.49	5.70363e-48	Cancer-associated fibroblast	FOXC1
1.33755e-50	0.552714	0.793	0.777	2.67509e-47	Cancer-associated fibroblast	MT2A
2.436e-50	0.404197	0.742	0.744	4.87201e-47	Cancer-associated fibroblast	RUNX1
6.15913e-43	0.4428	0.651	0.717	1.23183e-39	Cancer-associated fibroblast	PLXND1
3.45793e-42	0.596766	0.788	0.688	6.91585e-39	Cancer-associated fibroblast	CD320
1.15107e-37	0.480004	0.662	0.818	2.30214e-34	Cancer-associated fibroblast	EHD4
4.54543e-35	1.10122	0.657	0.627	9.09087e-32	Cancer-associated fibroblast	EGFL7
1.71685e-34	0.269941	0.616	0.516	3.4337e-31	Cancer-associated fibroblast	GRB10
5.08272e-34	0.458571	0.593	0.387	1.01654e-30	Cancer-associated fibroblast	PLA2G2A
8.50339e-31	0.29856	0.636	0.693	1.70068e-27	Cancer-associated fibroblast	RFLNB
1.21208e-30	0.762716	0.345	0.45	2.42415e-27	Cancer-associated fibroblast	FLT1
2.05691e-30	0.309008	0.678	0.727	4.11383e-27	Cancer-associated fibroblast	EPB41L2
7.52528e-30	1.60327	0.473	0.675	1.50506e-26	Cancer-associated fibroblast	PECAM1
1.77836e-29	0.414876	0.579	0.507	3.55672e-26	Cancer-associated fibroblast	PTCH1
3.78991e-28	0.297918	0.636	0.707	7.57982e-25	Cancer-associated fibroblast	TNFRSF12A
1.13166e-22	0.393926	0.553	0.534	2.26331e-19	Cancer-associated fibroblast	RASIP1
1.31457e-22	0.494937	0.675	0.799	2.62914e-19	Cancer-associated fibroblast	HES4
8.39441e-21	0.274222	0.509	0.648	1.67888e-17	Cancer-associated fibroblast	C2CD4B
5.86939e-20	0.5009	0.642	0.635	1.17388e-16	Cancer-associated fibroblast	FAM241A
4.77462e-19	0.408988	0.741	0.751	9.54924e-16	Cancer-associated fibroblast	DUSP23
2.80136e-18	0.502132	0.485	0.47	5.60271e-15	Cancer-associated fibroblast	SEMA3F
2.0423e-15	0.264365	0.516	0.28	4.08461e-12	Cancer-associated fibroblast	SEMA6B
4.64242e-14	0.630947	0.606	0.731	9.28484e-11	Cancer-associated fibroblast	RNASE1
3.03033e-13	0.33001	0.558	0.58	6.06067e-10	Cancer-associated fibroblast	HHEX
2.30669e-12	0.342075	0.693	0.762	4.61339e-09	Cancer-associated fibroblast	ITGA6
1.74264e-11	0.351498	0.498	0.362	3.48528e-08	Cancer-associated fibroblast	MT1M
1.37724e-10	0.427083	0.586	0.541	2.75448e-07	Cancer-associated fibroblast	GADD45G
7.47755e-10	0.279823	0.561	0.546	1.49551e-06	Cancer-associated fibroblast	SLC29A1
2.42356e-08	0.286004	0.447	0.536	4.84713e-05	Cancer-associated fibroblast	COL5A3
7.34283e-06	0.259059	0.531	0.65	0.0146857	Cancer-associated fibroblast	DOCK9
7.53475e-06	0.255335	0.769	0.682	0.0150695	Cancer-associated fibroblast	ITGB8
3.71289e-05	0.263297	0.479	0.512	0.0742578	Cancer-associated fibroblast	SPNS2
0.00868217	0.387599	0.639	0.701	1	Cancer-associated fibroblast	PDGFA
0	3.40987	0.899	0.576	0	Macrophages	IL1B
0	3.12065	0.999	0.811	0	Macrophages	HLA-DRA
0	3.06013	0.94	0.783	0	Macrophages	CXCL8
0	2.95332	0.95	0.575	0	Macrophages	C1QB
0	2.94864	0.949	0.612	0	Macrophages	C1QA
0	2.77224	0.899	0.7	0	Macrophages	APOE
0	2.75422	0.995	0.75	0	Macrophages	HLA-DRB1
0	2.72293	0.99	0.881	0	Macrophages	LYZ
0	2.72274	0.991	0.701	0	Macrophages	TYROBP
0	2.66774	0.995	0.746	0	Macrophages	HLA-DPA1
0	2.57555	0.836	0.466	0	Macrophages	S100A9
0	2.56557	0.903	0.68	0	Macrophages	CCL3
0	2.56386	0.998	0.857	0	Macrophages	CD74
0	2.55316	0.777	0.428	0	Macrophages	EREG
0	2.47615	0.995	0.799	0	Macrophages	HLA-DPB1
0	2.3443	0.903	0.683	0	Macrophages	CXCL2
0	2.34412	0.966	0.557	0	Macrophages	AIF1
0	2.31098	0.885	0.736	0	Macrophages	G0S2
0	2.28979	0.975	0.716	0	Macrophages	CYBB
0	2.2868	0.939	0.503	0	Macrophages	C1QC
0	2.22334	0.987	0.805	0	Macrophages	PSAP
0	2.22276	0.925	0.64	0	Macrophages	APOC1
0	2.21639	0.948	0.571	0	Macrophages	CD14
0	2.21566	0.999	0.983	0	Macrophages	FTL
0	2.19891	0.997	0.813	0	Macrophages	CTSZ
0	2.08754	0.965	0.667	0	Macrophages	FGL2
0	1.98417	0.987	0.68	0	Macrophages	HLA-DQB1
0	1.96224	0.71	0.419	0	Macrophages	S100A8
0	1.902	0.916	0.634	0	Macrophages	GPNMB
0	1.90175	0.971	0.587	0	Macrophages	PLEK
0	1.86888	0.95	0.609	0	Macrophages	CD68
0	1.86796	0.969	0.615	0	Macrophages	BCL2A1
0	1.85075	0.921	0.478	0	Macrophages	FCGR3A
0	1.84835	0.989	0.793	0	Macrophages	TYMP
0	1.8153	0.986	0.62	0	Macrophages	HLA-DQA1
0	1.77281	0.977	0.749	0	Macrophages	GPR183
0	1.71627	0.98	0.503	0	Macrophages	HLA-DMB
0	1.71068	0.991	0.707	0	Macrophages	CD83
0	1.69002	0.941	0.671	0	Macrophages	MRC1
0	1.68938	0.856	0.601	0	Macrophages	CCL3L1
0	1.66413	0.904	0.591	0	Macrophages	FN1
0	1.65508	0.899	0.532	0	Macrophages	MS4A6A
0	1.65245	0.867	0.536	0	Macrophages	C5AR1
0	1.64919	0.908	0.519	0	Macrophages	OLR1
0	1.6416	0.911	0.656	0	Macrophages	CTSL
0	1.62744	0.983	0.772	0	Macrophages	CTSH
0	1.62022	0.94	0.788	0	Macrophages	FBP1
0	1.61559	0.992	0.776	0	Macrophages	GRN
0	1.61456	0.971	0.658	0	Macrophages	ITGB2
0	1.60575	0.952	0.595	0	Macrophages	SGK1
0	1.5871	0.971	0.783	0	Macrophages	LAPTM5
0	1.58333	0.952	0.738	0	Macrophages	BASP1
0	1.5811	0.904	0.582	0	Macrophages	IL1RN
0	1.56311	0.933	0.482	0	Macrophages	MNDA
0	1.55487	0.968	0.739	0	Macrophages	CTSS
0	1.53569	0.997	0.907	0	Macrophages	SAT1
0	1.5338	0.981	0.774	0	Macrophages	LGALS1
0	1.53305	0.879	0.702	0	Macrophages	PTGS2
0	1.52755	0.981	0.88	0	Macrophages	NFKBIA
0	1.51332	0.958	0.711	0	Macrophages	CAPG
0	1.49952	0.968	0.808	0	Macrophages	NAMPT
0	1.49113	0.944	0.716	0	Macrophages	GLUL
0	1.47898	0.946	0.584	0	Macrophages	CSF1R
0	1.47019	0.985	0.818	0	Macrophages	LITAF
0	1.4635	0.906	0.343	0	Macrophages	CPVL
0	1.46058	0.969	0.731	0	Macrophages	CTSC
0	1.45159	0.98	0.842	0	Macrophages	NR4A3
0	1.43677	0.933	0.638	0	Macrophages	NCF2
0	1.43236	0.814	0.765	0	Macrophages	CXCL3
0	1.42224	0.994	0.879	0	Macrophages	S100A11
0	1.42119	0.924	0.505	0	Macrophages	LST1
0	1.41677	0.985	0.826	0	Macrophages	ANXA5
0	1.41115	0.943	0.567	0	Macrophages	IGSF6
0	1.40407	0.979	0.78	0	Macrophages	COTL1
0	1.39041	0.968	0.672	0	Macrophages	SAMHD1
0	1.36183	0.926	0.734	0	Macrophages	ASAH1
0	1.34739	0.996	0.904	0	Macrophages	VIM
0	1.34485	0.864	0.646	0	Macrophages	CCL18
0	1.33544	0.947	0.555	0	Macrophages	SPI1
0	1.33135	0.949	0.602	0	Macrophages	FPR3
0	1.33035	0.984	0.797	0	Macrophages	FTH1
0	1.32517	0.951	0.799	0	Macrophages	RGS2
0	1.31595	0.939	0.488	0	Macrophages	CLEC7A
0	1.31486	0.893	0.635	0	Macrophages	LGMN
0	1.30865	0.941	0.668	0	Macrophages	KCTD12
0	1.307	0.902	0.402	0	Macrophages	MPEG1
0	1.30545	0.986	0.77	0	Macrophages	LAP3
0	1.28934	0.919	0.407	0	Macrophages	MS4A4A
0	1.27754	0.865	0.721	0	Macrophages	CCL4L2
0	1.27674	0.928	0.589	0	Macrophages	LIPA
0	1.27582	0.95	0.566	0	Macrophages	SERPINA1
0	1.27335	0.939	0.577	0	Macrophages	ICAM1
0	1.26454	0.949	0.632	0	Macrophages	TNFSF13B
0	1.25538	0.967	0.728	0	Macrophages	ATP6AP2
0	1.24879	0.923	0.509	0	Macrophages	RAB31
0	1.24839	1	0.93	0	Macrophages	SRGN
0	1.24752	0.97	0.662	0	Macrophages	CCDC88A
0	1.24501	0.928	0.674	0	Macrophages	ACP5
0	1.22979	0.95	0.686	0	Macrophages	TNFAIP2
0	1.22469	0.889	0.667	0	Macrophages	MARCO
0	1.2168	0.941	0.678	0	Macrophages	PPT1
0	1.19935	0.954	0.633	0	Macrophages	SNX10
0	1.19691	0.963	0.61	0	Macrophages	LGALS2
0	1.19677	0.944	0.502	0	Macrophages	PLXDC2
0	1.18205	0.957	0.578	0	Macrophages	CD86
0	1.16468	0.947	0.832	0	Macrophages	CEBPB
0	1.16132	0.907	0.681	0	Macrophages	C1orf162
0	1.14989	0.94	0.755	0	Macrophages	CXCL16
0	1.14987	0.969	0.817	0	Macrophages	LIMS1
0	1.14713	0.991	0.773	0	Macrophages	LCP1
0	1.14709	0.945	0.703	0	Macrophages	PTPRE
0	1.14652	0.958	0.704	0	Macrophages	ADA2
0	1.14026	0.937	0.699	0	Macrophages	IER3
0	1.13991	0.937	0.677	0	Macrophages	RNF130
0	1.13845	0.946	0.358	0	Macrophages	LILRB4
0	1.12784	0.919	0.712	0	Macrophages	PPIF
0	1.11101	0.938	0.651	0	Macrophages	TGFBI
0	1.09979	0.957	0.775	0	Macrophages	HIF1A
0	1.09188	0.935	0.586	0	Macrophages	HLA-DMA
0	1.08914	0.907	0.6	0	Macrophages	RNASE6
0	1.08607	0.912	0.61	0	Macrophages	TMEM176B
0	1.08316	0.932	0.786	0	Macrophages	SERPINB9
0	1.08068	0.959	0.724	0	Macrophages	GBP1
0	1.07723	0.871	0.715	0	Macrophages	MMP19
0	1.07697	0.919	0.516	0	Macrophages	CXCL9
0	1.07536	0.946	0.771	0	Macrophages	INSIG1
0	1.06973	0.938	0.531	0	Macrophages	MS4A7
0	1.06832	0.951	0.597	0	Macrophages	EMILIN2
0	1.06598	0.927	0.416	0	Macrophages	LILRB2
0	1.06016	0.837	0.514	0	Macrophages	SLCO2B1
0	1.05907	0.928	0.668	0	Macrophages	ABL2
0	1.05907	0.924	0.544	0	Macrophages	ITGAX
0	1.0536	0.954	0.71	0	Macrophages	FCGRT
0	1.04631	0.942	0.723	0	Macrophages	LYN
0	1.03907	0.948	0.53	0	Macrophages	SLC8A1
0	1.03744	0.935	0.743	0	Macrophages	TIMP1
0	1.0366	0.965	0.771	0	Macrophages	NABP1
0	1.03293	0.886	0.683	0	Macrophages	MAFB
0	1.03033	0.902	0.634	0	Macrophages	HBEGF
0	1.02893	0.942	0.6	0	Macrophages	CD4
0	1.02673	0.972	0.898	0	Macrophages	CSTB
0	1.02596	0.944	0.719	0	Macrophages	TIMP2
0	1.01311	0.811	0.493	0	Macrophages	C3AR1
0	1.01108	0.946	0.652	0	Macrophages	TPP1
0	1.01002	0.95	0.682	0	Macrophages	MFSD1
0	1.00508	0.984	0.894	0	Macrophages	CD63
0	1.00127	0.826	0.443	0	Macrophages	PLA2G7
0	0.999266	0.957	0.71	0	Macrophages	WARS
0	0.986336	0.937	0.659	0	Macrophages	STX11
0	0.983913	0.927	0.483	0	Macrophages	VSIG4
0	0.983403	0.763	0.639	0	Macrophages	STAB1
0	0.969128	0.912	0.573	0	Macrophages	SLC15A3
0	0.967779	0.939	0.734	0	Macrophages	OGFRL1
0	0.966554	0.93	0.642	0	Macrophages	SCPEP1
0	0.963735	0.918	0.705	0	Macrophages	GK
0	0.95945	0.877	0.292	0	Macrophages	CLEC10A
0	0.958332	0.964	0.819	0	Macrophages	GSTO1
0	0.954449	0.937	0.538	0	Macrophages	KYNU
0	0.94742	0.977	0.726	0	Macrophages	GSN
0	0.943969	0.771	0.438	0	Macrophages	CD163
0	0.943625	0.95	0.566	0	Macrophages	LAIR1
0	0.941906	0.918	0.607	0	Macrophages	ABCA1
0	0.928275	0.862	0.67	0	Macrophages	RASSF4
0	0.926848	0.876	0.61	0	Macrophages	OSM
0	0.921576	0.939	0.483	0	Macrophages	ADAP2
0	0.921144	0.92	0.685	0	Macrophages	ARRB2
0	0.913671	0.927	0.625	0	Macrophages	BCAT1
0	0.905747	0.955	0.785	0	Macrophages	RGS10
0	0.895057	0.939	0.822	0	Macrophages	SLC2A3
0	0.894319	0.983	0.866	0	Macrophages	NR4A2
0	0.89337	0.847	0.48	0	Macrophages	JAML
0	0.892495	0.953	0.762	0	Macrophages	TET2
0	0.891424	0.935	0.638	0	Macrophages	AP1S2
0	0.891019	0.936	0.708	0	Macrophages	NINJ1
0	0.88932	0.821	0.472	0	Macrophages	TNF
0	0.888451	0.91	0.692	0	Macrophages	GNS
0	0.885627	0.888	0.547	0	Macrophages	SLC7A7
0	0.884904	0.94	0.702	0	Macrophages	GLA
0	0.884821	0.893	0.68	0	Macrophages	CTSB
0	0.881969	0.898	0.626	0	Macrophages	CXCL10
0	0.881559	0.957	0.814	0	Macrophages	NFKB1
0	0.880083	0.95	0.698	0	Macrophages	PEA15
0	0.878055	0.913	0.67	0	Macrophages	CD84
0	0.872579	0.924	0.657	0	Macrophages	SH2B3
0	0.871704	0.884	0.622	0	Macrophages	DMXL2
0	0.868647	0.903	0.706	0	Macrophages	PLAUR
0	0.86126	0.926	0.72	0	Macrophages	IFNGR1
0	0.859892	0.715	0.468	0	Macrophages	AQP9
0	0.852956	0.917	0.733	0	Macrophages	CEBPD
0	0.852046	0.893	0.531	0	Macrophages	NRP1
0	0.845689	0.788	0.525	0	Macrophages	NLRP3
0	0.844322	0.903	0.714	0	Macrophages	PLXNC1
0	0.843849	0.819	0.598	0	Macrophages	HMOX1
0	0.841783	0.922	0.538	0	Macrophages	GNB4
0	0.841331	0.918	0.624	0	Macrophages	TFEC
0	0.840663	0.934	0.744	0	Macrophages	APLP2
0	0.835648	0.961	0.749	0	Macrophages	TNFRSF1B
0	0.832227	0.868	0.668	0	Macrophages	ATP2B1-AS1
0	0.826997	0.935	0.657	0	Macrophages	QKI
0	0.826958	0.928	0.615	0	Macrophages	LY86
0	0.825897	0.886	0.693	0	Macrophages	FAM49A
0	0.825691	0.879	0.483	0	Macrophages	SIRPA
0	0.825309	0.944	0.713	0	Macrophages	ALCAM
0	0.823702	0.859	0.619	0	Macrophages	GM2A
0	0.814949	0.925	0.646	0	Macrophages	THEMIS2
0	0.813133	0.885	0.657	0	Macrophages	GRASP
0	0.806012	0.922	0.539	0	Macrophages	C1orf54
0	0.803078	0.985	0.842	0	Macrophages	TUBA1B
0	0.801271	0.922	0.762	0	Macrophages	RILPL2
0	0.799559	0.864	0.585	0	Macrophages	VMO1
0	0.798617	0.979	0.859	0	Macrophages	PKM
0	0.798174	0.93	0.628	0	Macrophages	IL4I1
0	0.797953	0.96	0.766	0	Macrophages	RASGEF1B
0	0.795129	0.951	0.681	0	Macrophages	NFKBID
0	0.78976	0.926	0.821	0	Macrophages	ARL5B
0	0.787103	0.874	0.671	0	Macrophages	CCL4
0	0.781308	0.917	0.525	0	Macrophages	CCR1
0	0.781197	0.869	0.599	0	Macrophages	SLC43A2
0	0.780769	0.883	0.684	0	Macrophages	LY96
0	0.77621	0.976	0.882	0	Macrophages	CD81
0	0.774406	0.883	0.439	0	Macrophages	44256
[truncated: 483 more rows]
